# Supplementary material for: Male-Biased microRNA Discovery in the Pea Aphid
Source: Insects. 2021 Jun 8;12(6):533. doi: 10.3390/insects12060533 (PMC8228725; doi:10.3390/insects12060533)
Supplement: Supplementary file 1 [file insects-12-00533-s001.zip]

Archive with 15 entries (12 files):
- supplementary_data/
- supplementary_data/supplementary figure/
- supplementary_data/supplementary figure/FigS1.pdf
- supplementary_data/supplementary figure/FigS2.pdf
- supplementary_data/supplementary figure/FigS3.pdf
- supplementary_data/supplementary figure/FigS4.pdf
- supplementary_data/supplementary table/
- supplementary_data/supplementary table/STable1.xlsx
- supplementary_data/supplementary table/STable2.xlsx
- supplementary_data/supplementary table/STable3.xlsx
- supplementary_data/supplementary table/STable4.xlsx
- supplementary_data/supplementary table/STable5.xlsx
- supplementary_data/supplementary table/STable6.xlsx
- supplementary_data/supplementary table/STable7.xlsx
- supplementary_data/supplementary table/STable8.xlsx
