# Supplementary material for: Male-Biased microRNA Discovery in the Pea Aphid
Source: Insects. 2021 Jun 8;12(6):533. doi: 10.3390/insects12060533 (PMC8228725; doi:10.3390/insects12060533)
Supplement: Supplementary file 1 [file insects-12-00533-s001.zip › supplementary_data/supplementary table/STable1.xlsx]

## Sheet: STable1
Supplemental Table 1: Information about RNA-Seq libraries used in this study.
RNAseq type	Accession Number	Sample description	# of reads	# of processed reads	Mapping rate
small RNA-seq	ERR843893	Female embryos	103230	46700	0.1924
small RNA-seq	ERR843902	Female embryos	1227401	503013	0.172
small RNA-seq	ERR843908	Female embryos	1611983	486296	0.0421
small RNA-seq	ERR843911	Female embryos	2055972	539260	0.0443
small RNA-seq	ERR843889	Female embryos	2639000	1080924	0.196
small RNA-seq	ERR843886	Female embryos	2857272	1359460	0.1827
small RNA-seq	SRR036085	Asexual adult females	3079932	2786324	0.0036
small RNA-seq	ERR843905	Female embryos	3509610	1032036	0.0425
small RNA-seq	ERR843880	Female embryos	3740057	1524561	0.1831
small RNA-seq	ERR843899	Female embryos	4128653	1688753	0.1657
small RNA-seq	ERR843877	Female embryos	5009637	2422908	0.1896
small RNA-seq	ERR843883	Female embryos	5214015	2138770	0.1668
small RNA-seq	ERR843896	Female embryos	5260430	1961887	0.145
small RNA-seq	ERR843875	Female embryos	6000000	2911540	0.1914
small RNA-seq	ERR843876	Female embryos	6000000	2905499	0.1892
small RNA-seq	ERR843878	Female embryos	6000000	2467515	0.1846
small RNA-seq	ERR843879	Female embryos	6000000	2458541	0.1832
small RNA-seq	ERR843881	Female embryos	6000000	2473977	0.1674
small RNA-seq	ERR843882	Female embryos	6000000	2464008	0.1664
small RNA-seq	ERR843884	Female embryos	6000000	2890224	0.1844
small RNA-seq	ERR843885	Female embryos	6000000	2868594	0.1829
small RNA-seq	ERR843887	Female embryos	6000000	2483685	0.1979
small RNA-seq	ERR843888	Female embryos	6000000	2467380	0.1956
small RNA-seq	ERR843890	Female embryos	6000000	2754385	0.1987
small RNA-seq	ERR843891	Female embryos	6000000	2744088	0.1966
small RNA-seq	ERR843892	Female embryos	6000000	2753766	0.1973
small RNA-seq	ERR843894	Female embryos	6000000	2250323	0.1466
small RNA-seq	ERR843895	Female embryos	6000000	2245333	0.1455
small RNA-seq	ERR843897	Female embryos	6000000	2479377	0.1667
small RNA-seq	ERR843898	Female embryos	6000000	2472340	0.1653
small RNA-seq	ERR843900	Female embryos	6000000	2511040	0.1744
small RNA-seq	ERR843901	Female embryos	6000000	2499002	0.1727
small RNA-seq	ERR843903	Female embryos	6000000	1794547	0.0427
small RNA-seq	ERR843904	Female embryos	6000000	1781128	0.0425
small RNA-seq	ERR843906	Female embryos	6000000	1838128	0.0423
small RNA-seq	ERR843907	Female embryos	6000000	1825483	0.0419
small RNA-seq	ERR843909	Female embryos	6000000	1591685	0.044
small RNA-seq	ERR843910	Female embryos	6000000	1576343	0.0436
small RNA-seq	SRR5859283	Whole adult asexual females	20448313	7810562	0.0368
small RNA-seq	SRR5859288	Whole adult asexual females	24336863	11983553	0.0648
small RNA-seq	SRR5614370	Female soma	24489639	22007668	0.0086
small RNA-seq	SRR5614369	Female germline	26919521	25906686	0.0006
small RNA-seq	SRR6981552	Unknown	27764977	27008438	0.0732
small RNA-seq	SRR6239954	Female bacteriocytes	44493970	3454665	0.007
small RNA-seq	SRR6239955	Female embryos	44778220	6811941	0.0177
small RNA-seq	SRR6239951	Female bacteriocytes	63987559	2874530	0.0035
small RNA-seq	SRR6239956	Female embryos	64012069	1674629	0.0166
small RNA-seq	SRR6239952	Female bacteriocytes	73263551	2608720	0.0049
small RNA-seq	SRR6239953	Female embryos	73865939	2967237	0.0137
small RNA-seq	SRR14670936	Males; mixed sample of embryos, first, and second instar nymphs	96382736	59564462	0.0466
	Total			251751914
protein-coding RNA-Seq	SRR14670939	First instar asexual females replicate 1	45182804	45178563	0.7339
protein-coding RNA-Seq	SRR14670938	First instar asexual females replicate 2	34150804	34145956	0.7699
protein-coding RNA-Seq	SRR14670937	First instar asexual females replicate 3	42352378	42347240	0.7631
protein-coding RNA-Seq	SRR14670942	First instar males replicate 1	32672801	32668595	0.7096
protein-coding RNA-Seq	SRR14670941	First instar males replicate 2	43694317	43690380	0.7792
protein-coding RNA-Seq	SRR14670940	First instar males replicate 3	46926680	46921182	0.7689
