# Supplementary material for: Male-Biased microRNA Discovery in the Pea Aphid
Source: Insects. 2021 Jun 8;12(6):533. doi: 10.3390/insects12060533 (PMC8228725; doi:10.3390/insects12060533)
Supplement: Supplementary file 1 [file insects-12-00533-s001.zip › supplementary_data/supplementary table/STable2.xlsx]

## Sheet: STable2
Supplementary Table 2: Survey of miRDeep2 performance for score cut-offs -10 to 10
	Novel miRNAs			Known miRBase miRNAs
miRDeep2 Score	Predicted by miRDeep2	Estimated False Positives	Estimated True Positives	In Species	In Data	Detected by miRDeep2	Estimated Signal-to-Noise	Excision Gearing
10	188	19 ± 4	169 ± 4 (90 ± 2%)	103	93	74 (80%)	13.8	9
9	188	19 ± 4	169 ± 4 (90 ± 2%)	103	93	74 (80%)	13.7	9
8	188	19 ± 4	169 ± 4 (90 ± 2%)	103	93	74 (80%)	13.5	9
7	190	19 ± 4	171 ± 4 (90 ± 2%)	103	93	74 (80%)	13.5	9
6	194	20 ± 4	174 ± 4 (90 ± 2%)	103	93	74 (80%)	13.5	9
5	199	20 ± 4	179 ± 4 (90 ± 2%)	103	93	77 (83%)	13.4	9
4	200	22 ± 4	178 ± 4 (89 ± 2%)	103	93	78 (84%)	12.7	9
3	206	32 ± 5	174 ± 5 (84 ± 3%)	103	93	80 (86%)	8.9	9
2	217	40 ± 6	177 ± 6 (82 ± 3%)	103	93	81 (87%)	7.5	9
1	251	51 ± 7	200 ± 7 (80 ± 3%)	103	93	85 (91%)	6.6	9
0	275	121 ± 10	154 ± 10 (56 ± 4%)	103	93	87 (94%)	3	9
-1	302	234 ± 14	68 ± 14 (23 ± 5%)	103	93	87 (94%)	1.7	9
-2	323	309 ± 15	15 ± 13 (5 ± 4%)	103	93	87 (94%)	1.4	9
-3	344	376 ± 16	0 ± 1 (0 ± 0%)	103	93	87 (94%)	1.2	9
-4	362	427 ± 17	0 ± 0 (0 ± 0%)	103	93	87 (94%)	1.1	9
-5	388	474 ± 20	0 ± 0 (0 ± 0%)	103	93	87 (94%)	1	9
-6	415	520 ± 21	0 ± 0 (0 ± 0%)	103	93	87 (94%)	1	9
-7	436	558 ± 22	0 ± 0 (0 ± 0%)	103	93	87 (94%)	1	9
-8	466	592 ± 22	0 ± 0 (0 ± 0%)	103	93	87 (94%)	1	9
-9	493	626 ± 24	0 ± 0 (0 ± 0%)	103	93	87 (94%)	0.9	9
-10	519	655 ± 25	0 ± 0 (0 ± 0%)	103	93	87 (94%)	0.9	9
