# Supplementary material for: Male-Biased microRNA Discovery in the Pea Aphid
Source: Insects. 2021 Jun 8;12(6):533. doi: 10.3390/insects12060533 (PMC8228725; doi:10.3390/insects12060533)
Supplement: Supplementary file 1 [file insects-12-00533-s001.zip › supplementary_data/supplementary table/STable3.xlsx]

## Sheet: STable3
Supplementary Table 3: Novel miRNA Identification Result
miRNA Type	miRNA	Provisional ID	Homology	miRDeep2 Score	Estimated Probability that miRNA Candidate is a True Positive	rfam.alert	Total Read Count	Mature Read Count	Loop Read Count	Star Read Count	Significant Randfold p value	miRBase miRNA	Example miRBase miRNA with the Same Seed	Consensus Mature Sequence	Consensus Star Sequence	Consensus Precursor Sequence	Precursor Coordinate	Chromosome	Start Coordinates	End Coordinates	Center Coordinate
novel miRNA	api-mir-x1	NC_042494.1_chromosome_A1_17144	N	2.2	0.82 ± 0.03	NA	35	33	2	0	yes	NA		aaaggccaaacuucccccaccu	gugggggaaguauggccuuugc	aaaggccaaacuucccccaccuuccuagacaacgaucaucaacgucuucgagaaacgucggcuagcaaggugggggaaguauggccuuugc	NC_042494.1_chromosome_A1:104521999..104522090:+	A1	104521999	104522090	1.04522e+08
novel miRNA	api-mir-x2	NC_042496.1_chromosome_A3_32376	N	26	0.90 ± 0.02	NA	51	50	0	1	yes	NA		aaaguagcuaauugggaagcug	agcuucuuaauuaacuaauuugg	aaaguagcuaauugggaagcuguugcaaaugauaaacacagcuucuuaauuaacuaauuugg	NC_042496.1_chromosome_A3:38646505..38646567:+	A3	38646505	38646567	38646536
novel miRNA	api-mir-x3	NC_042494.1_chromosome_A1_23228	N	38	0.90 ± 0.02	NA	74	71	0	3	yes	NA		aaccagacauaguaagaacggc	cguucuuacaaugucugguu	cguucuuacaaugucugguuaaccaacacuuaaugacuuaaccagacauaguaagaacggc	NC_042494.1_chromosome_A1:160227369..160227430:-	A1	160227369	160227430	1.60227e+08
novel miRNA	api-mir-x4	NC_042494.1_chromosome_A1_17572	N	49	0.90 ± 0.02	NA	132	129	0	3	no	NA		aaccagugcucguuaauaauag	auuaucuccaaaacacug	aaccagugcucguuaauaauaguuuuaacaauaauuuuacuauuaucuccaaaacacug	NC_042494.1_chromosome_A1:118460607..118460666:+	A1	118460607	118460666	1.18461e+08
novel miRNA	api-mir-x5	NC_042494.1_chromosome_A1_17855	Y	29	0.90 ± 0.02	NA	57	56	0	1	yes	NA		aaccggcaauuguaagaacagc	cguucuuacaacaucugguuaaa	cguucuuacaacaucugguuaaaguuaaucgacacuuaaccggcaauuguaagaacagc	NC_042494.1_chromosome_A1:129413998..129414057:+	A1	129413998	129414057	1.29414e+08
novel miRNA	api-mir-x6	NC_042494.1_chromosome_A1_21202	N	270	0.90 ± 0.02	NA	527	323	0	204	yes	NA		aacggggccuaguaacagucgcu	cgacuguuacgaggcccuguuuc	cgacuguuacgaggcccuguuuccuuugugcuauuuaguauacuuauaagaaacggggccuaguaacagucgcu	NC_042494.1_chromosome_A1:78431286..78431360:-	A1	78431286	78431360	78431323
novel miRNA	api-mir-x7	NC_042494.1_chromosome_A1_18744	N	2000	0.90 ± 0.02	NA	4083	4011	0	72	yes	NA		aagguaacuagaucacuauggga	ccauaggauauagguacucugu	aagguaacuagaucacuaugggaguaacauuuacacgucccauaggauauagguacucugu	NC_042494.1_chromosome_A1:163468483..163468544:+	A1	163468483	163468544	1.63469e+08
novel miRNA	api-mir-x8-1	NC_042494.1_chromosome_A1_21257	N	190	0.90 ± 0.02	NA	379	251	1	127	yes	NA		aaucgguggcgugaaccagugcu	caugggcggcgcuagggauuga	aaucgguggcgugaaccagugcuuugauuaaacagcaugggcggcgcuagggauuga	NC_042494.1_chromosome_A1:81277854..81277911:-	A1	81277854	81277911	8.12779e+07
novel miRNA	api-mir-x8-2	NW_021763457.1_unplaced_genomic_scaffold_Scaffold_14719;HRSCAF=15369_35126	N	190	0.90 ± 0.02	NA	379	251	1	127	no	NA		aaucgguggcgugaaccagugcu	caugggcggcgcuagggauuga	aaucgguggcgugaaccagugcuuugauuaaacagcaugggcggcgcuagggauuga	NW_021763457.1_unplaced_genomic_scaffold_Scaffold_14719;HRSCAF=15369:659..716:+	14719	659	716	687.5
novel miRNA	api-mir-x8-3	NW_021770138.1_unplaced_genomic_scaffold_Scaffold_20746;HRSCAF=22013_37452	N	190	0.90 ± 0.02	NA	379	251	1	127	no	NA		aaucgguggcgugaaccagugcu	caugggcggcgcuagggauuga	aaucgguggcgugaaccagugcuuugauuaaacagcaugggcggcgcuagggauuga	NW_021770138.1_unplaced_genomic_scaffold_Scaffold_20746;HRSCAF=22013:17242..17299:+	20746	17242	17299	17270.5
novel miRNA	api-mir-x9	NC_042493.1_chromosome_X_5276	Y	3.5	0.84 ± 0.03	NA	28	27	0	1	no	NA		aauuuuccaagucgugcg	aagauggagacaaaaaaau	aauuuuccaagucgugcguaugcaagauggagacaaaaaaau	NC_042493.1_chromosome_X:96499880..96499922:+	X	96499880	96499922	96499901
novel miRNA	api-mir-x10	NC_042493.1_chromosome_X_5342	N	140	0.90 ± 0.02	NA	285	157	0	128	yes	NA	dme-miR-14-3p_MIMAT0000120_Drosophila_melanogaster_miR-14-3p	acagucuuuauuuucuacgacg	ugguggaaaauuuagacuuu	ugguggaaaauuuagacuuuagucuuuuuaugauuaucuacagucuuuauuuucuacgacg	NC_042493.1_chromosome_X:97486918..97486979:+	X	97486918	97486979	9.74869e+07
novel miRNA	api-mir-x11	NC_042493.1_chromosome_X_5350	N	120	0.90 ± 0.02	NA	234	192	0	42	yes	NA	dme-miR-14-3p_MIMAT0000120_Drosophila_melanogaster_miR-14-3p	acagucuuuauuuucuacgaug	uggugggaaaucuugacuuu	uggugggaaaucuugacuuuagucuuuuuaugguuaucuacagucuuuauuuucuacgaug	NC_042493.1_chromosome_X:97488858..97488919:+	X	97488858	97488919	9.74889e+07
novel miRNA	api-mir-x12	NC_042494.1_chromosome_A1_14629	N	770	0.90 ± 0.02	NA	1516	1184	0	332	yes	NA		acaguucgugauauucggcug	gcccaauaucgcgaagugcua	gcccaauaucgcgaagugcuauguaguuuaaaauuuaacaguucgugauauucggcug	NC_042494.1_chromosome_A1:21890524..21890582:+	A1	21890524	21890582	21890553
novel miRNA	api-mir-x13	NC_042495.1_chromosome_A2_25307	N	61	0.90 ± 0.02	NA	118	57	0	61	yes	NA		acauccccacgcgacacccugc	uagggugacgcguggggauuagc	acauccccacgcgacacccugcuauguacaggaaccggucucggugguagggugacgcguggggauuagc	NC_042495.1_chromosome_A2:51742131..51742201:+	A2	51742131	51742201	51742166
novel miRNA	api-mir-x14	NC_042495.1_chromosome_A2_27848	N	19000	0.90 ± 0.02	NA	38108	38097	8	3	no	NA		acccguuuucaugagcguacug	agcuccgaccgugguuacg	agcuccgaccgugguuacgguaauugaauccugcacacacccguuuucaugagcguacug	NC_042495.1_chromosome_A2:16386103..16386163:-	A2	16386103	16386163	16386133
novel miRNA	api-mir-x15-1	NC_042493.1_chromosome_X_7314	Y	31	0.90 ± 0.02	NA	61	59	1	1	yes	NA		acgaggacggaugcccaugaacg	uccaugggcauccuuguucg	acgaggacggaugcccaugaacgugauaauaugauucguccaugggcauccuuguucg	NC_042493.1_chromosome_X:127134770..127134828:+	X	127134770	127134828	127134799
novel miRNA	api-mir-x15-2	NC_042493.1_chromosome_X_7306	Y	31	0.90 ± 0.02	NA	61	59	1	1	yes	NA		acgaggacggaugcccaugaacg	uccaugggcauccuuguucg	acgaggacggaugcccaugaacgugauaauaugauucguccaugggcauccuuguucg	NC_042493.1_chromosome_X:127131180..127131238:+	X	127131180	127131238	127131209
novel miRNA	api-mir-x16-1	NC_042493.1_chromosome_X_7286	Y	330	0.90 ± 0.02	NA	657	654	1	2	yes	NA		acgaguacggaugcccaugaacg	uccaugggcauccuuguucgugu	acgaguacggaugcccaugaacgugauaauaugauucguccaugggcauccuuguucgugu	NC_042493.1_chromosome_X:127120421..127120482:+	X	127120421	127120482	1.2712e+08
novel miRNA	api-mir-x16-2	NC_042493.1_chromosome_X_7304	Y	330	0.90 ± 0.02	NA	657	654	1	2	yes	NA		acgaguacggaugcccaugaacg	uccaugggcauccuuguucgugu	acgaguacggaugcccaugaacgugauaauaugauucguccaugggcauccuuguucgugu	NC_042493.1_chromosome_X:127130527..127130588:+	X	127130527	127130588	1.27131e+08
novel miRNA	api-mir-x16-3	NC_042493.1_chromosome_X_7308	Y	330	0.90 ± 0.02	NA	657	654	1	2	yes	NA		acgaguacggaugcccaugaacg	uccaugggcauccuuguucgugu	acgaguacggaugcccaugaacgugauaauaugauucguccaugggcauccuuguucgugu	NC_042493.1_chromosome_X:127132159..127132220:+	X	127132159	127132220	1.27132e+08
novel miRNA	api-mir-x16-4	NC_042493.1_chromosome_X_7290	Y	330	0.90 ± 0.02	NA	657	654	1	2	yes	NA		acgaguacggaugcccaugaacg	uccaugggcauccuuguucgugu	acgaguacggaugcccaugaacgugauaauaugauucguccaugggcauccuuguucgugu	NC_042493.1_chromosome_X:127121400..127121461:+	X	127121400	127121461	1.27121e+08
novel miRNA	api-mir-x16-5	NC_042493.1_chromosome_X_7312	Y	330	0.90 ± 0.02	NA	656	654	1	1	yes	NA		acgaguacggaugcccaugaacg	uccaugggcauccuuguucg	acgaguacggaugcccaugaacgugauaauaugauucguccaugggcauccuuguucg	NC_042493.1_chromosome_X:127133791..127133849:+	X	127133791	127133849	127133820
novel miRNA	api-mir-x17	NC_042493.1_chromosome_X_7310	N	23	0.90 ± 0.02	NA	46	44	1	1	yes	NA		acgaguacggauucccaugaacg	uccaugggcauccuuguucg	acgaguacggauucccaugaacgugauaauaugauucguccaugggcauccuuguucg	NC_042493.1_chromosome_X:127132812..127132870:+	X	127132812	127132870	127132841
novel miRNA	api-mir-x18	NC_042496.1_chromosome_A3_31401	Y	7100	0.90 ± 0.02	NA	14078	14073	0	5	no	NA		acggguguagucuuuagugcacg	uuguauuaauuaauuauuagauccaguc	uuguauuaauuaauuauuagauccagucauagcauuuaacggguguagucuuuagugcacg	NC_042496.1_chromosome_A3:6645841..6645902:+	A3	6645841	6645902	6.64587e+06
novel miRNA	api-mir-x19	NC_042493.1_chromosome_X_266	N	210	0.90 ± 0.02	NA	412	246	0	166	yes	NA		acucgcuuuaaauccaucuugaa	ccagauaguuauaaagcgagucu	acucgcuuuaaauccaucuugaauauaauauuugaaauuccagauaguuauaaagcgagucu	NC_042493.1_chromosome_X:7083453..7083515:+	X	7083453	7083515	7083484
novel miRNA	api-mir-x20	NC_042493.1_chromosome_X_12279	N	470	0.90 ± 0.02	NA	934	591	0	343	yes	NA		agaaaauaaaauaauguacuggg	ugguacauuguuuuauauuucuu	agaaaauaaaauaauguacugggugcuauguaaaaaauuccugguacauuguuuuauauuucuu	NC_042493.1_chromosome_X:98904381..98904445:-	X	98904381	98904445	98904413
novel miRNA	api-mir-x21-1	NC_042496.1_chromosome_A3_31726	Y	46	0.90 ± 0.02	NA	96	86	0	10	yes	NA		agaguaguaauuuuuggucugug	ucugcccaaaauuuacucucuuc	agaguaguaauuuuuggucugugauaauauuuaauucucugcccaaaauuuacucucuuc	NC_042496.1_chromosome_A3:20640321..20640381:+	A3	20640321	20640381	20640351
novel miRNA	api-mir-x21-2	NC_042496.1_chromosome_A3_31722	Y	41	0.90 ± 0.02	NA	90	86	0	4	yes	NA		agaguaguaauuuuuggucugug	ucugcccaaaauguacucucuuc	agaguaguaauuuuuggucugugauaauauuuaauucucugcccaaaauguacucucuuc	NC_042496.1_chromosome_A3:20638553..20638613:+	A3	20638553	20638613	20638583
novel miRNA	api-mir-x21-3	NC_042496.1_chromosome_A3_31710	Y	38	0.90 ± 0.02	NA	89	86	0	3	yes	NA		agaguaguaauuuuuggucugug	uccgcccgaaauuuacucucuuc	agaguaguaauuuuuggucugugauaauauuuaauucuccgcccgaaauuuacucucuuc	NC_042496.1_chromosome_A3:20631702..20631762:+	A3	20631702	20631762	20631732
novel miRNA	api-mir-x22	NC_042496.1_chromosome_A3_33263	N	54	0.90 ± 0.02	NA	109	52	0	57	yes	NA		agcuuuuuuuuuggaaucuaac	uagcugccacuaaaaaagcuau	agcuuuuuuuuuggaaucuaacguaugauuuuaacaguuagcugccacuaaaaaagcuau	NC_042496.1_chromosome_A3:21680512..21680572:-	A3	21680512	21680572	21680542
novel miRNA	api-mir-x23	NC_042494.1_chromosome_A1_20321	N	5600	0.90 ± 0.02	NA	11005	10399	0	606	yes	NA	dme-miR-31b-5p_MIMAT0000389_Drosophila_melanogaster_miR-31b-5p	aggcaagaugaggcaaagcugu	agcucugaaucaucgggccacu	aggcaagaugaggcaaagcuguauauagaauugcaguacaaugcaaacuuaacauacauaacagcucugaaucaucgggccacu	NC_042494.1_chromosome_A1:48726286..48726370:-	A1	48726286	48726370	48726328
novel miRNA	api-mir-x24	NC_042493.1_chromosome_X_495	N	110	0.90 ± 0.02	NA	283	282	0	1	no	NA		aggcuuguuuuuacugaa	ugaaaauguaauacaagauu	ugaaaauguaauacaagauucuucauaggcuuguuuuuacugaa	NC_042493.1_chromosome_X:16885735..16885779:+	X	16885735	16885779	16885757
novel miRNA	api-mir-x25	NC_042493.1_chromosome_X_12881	N	160	0.90 ± 0.02	NA	338	286	0	52	no	NA		aguggacgucuuucuucguacg	ugugaagagagacggccucc	aguggacgucuuucuucguacguaugaaugagccgugugaagagagacggccucc	NC_042493.1_chromosome_X:105905966..105906021:-	X	105905966	105906021	1.05906e+08
novel miRNA	api-mir-x26	NC_042494.1_chromosome_A1_17521	N	370	0.90 ± 0.02	NA	733	644	4	85	yes	NA	dme-miR-959-5p_MIMAT0020854_Drosophila_melanogaster_miR-959-5p	auaguacuuuaaagcucaguug	uauuaaucuuuaagguauuauu	uauuaaucuuuaagguauuauuaucauaauaaacuuaaguuagguuaacuugggcuuaucauaauaauaguacuuuaaagcucaguug	NC_042494.1_chromosome_A1:117855469..117855557:+	A1	117855469	117855557	117855513
novel miRNA	api-mir-x27-1	NW_021770895.1_unplaced_genomic_scaffold_Scaffold_21429;HRSCAF=23973_41809	Y	430	0.90 ± 0.02	NA	853	849	1	3	no	NA		auccggcucgaaggaccaaug	uuuuuucuuggcguggauguugaug	uuuuuucuuggcguggauguugauggacaauaugacagggucacgguuugucuuuucucauccggcucgaaggaccaaug	NW_021770895.1_unplaced_genomic_scaffold_Scaffold_21429;HRSCAF=23973:40540..40620:+	21429	40540	40620	40580
novel miRNA	api-mir-x27-2	NC_042494.1_chromosome_A1_15377	Y	420	0.90 ± 0.02	NA	853	849	1	3	no	NA		auccggcucgaaggaccaaug	uuuuuucuuggcguggauguugaug	uuuuuucuuggcguggauguugauggacaauaugacagggucacgguuugucuuuucucauccggcucgaaggaccaaug	NC_042494.1_chromosome_A1:50433230..50433310:+	A1	50433230	50433310	50433270
novel miRNA	api-mir-x28	NC_042493.1_chromosome_X_3220	N	20	0.90 ± 0.02	NA	37	35	0	2	yes	NA		aucgacgcguacgaacggcgcc	cgacggucguagugcguccgcgcc	aucgacgcguacgaacggcgccguuguggaaacgccgcggcggcgacggucguagugcguccgcgcc	NC_042493.1_chromosome_X:46514202..46514269:+	X	46514202	46514269	4.65142e+07
novel miRNA	api-mir-x29	NC_042494.1_chromosome_A1_14637	Y	290	0.90 ± 0.02	NA	587	538	0	49	yes	NA		aucgcuuaucgcgaaccgcu	gcgguucgugauauucggccg	aucgcuuaucgcgaaccgcuaugugauuuaaaauuuagcgguucgugauauucggccg	NC_042494.1_chromosome_A1:21892668..21892726:+	A1	21892668	21892726	21892697
novel miRNA	api-mir-x30	NC_042496.1_chromosome_A3_31756	N	37	0.90 ± 0.02	NA	66	51	0	15	yes	NA	ame-miR-9875-3p_MIMAT0037279_Apis_mellifera_miR-9875-3p	augggaugaaagcauuguaucu	auaaaauucuuuuguccuaug	augggaugaaagcauuguaucugugcauauuuaaaugauaaaauucuuuuguccuaug	NC_042496.1_chromosome_A3:20700263..20700321:+	A3	20700263	20700321	20700292
novel miRNA	api-mir-x31	NC_042496.1_chromosome_A3_33208	N	88	0.90 ± 0.02	NA	174	170	0	4	yes	NA		augucaaucuguauaccaaaga	uugguuauacaugguugauaucu	uugguuauacaugguugauaucugugcauauuuaaaagaugucaaucuguauaccaaaga	NC_042496.1_chromosome_A3:20832302..20832362:-	A3	20832302	20832362	20832332
novel miRNA	api-mir-x32-1	NC_042493.1_chromosome_X_11656	N	2500	0.90 ± 0.02	NA	5073	5071	0	2	yes	NA		auuaaaauauuauguuguacu	guauaacauuuuauuuaaaaaua	guauaacauuuuauuuaaaaauaauauuauuaaaauauuauuaaaauauuauguuguacu	NC_042493.1_chromosome_X:88860359..88860419:-	X	88860359	88860419	88860389
novel miRNA	api-mir-x32-2	NC_042493.1_chromosome_X_11654	N	2500	0.90 ± 0.02	NA	5072	5071	0	1	yes	NA		auuaaaauauuauguuguacu	guauaacauuuuauuuuaaaau	guauaacauuuuauuuuaaaauaauauaauuaaaauauuauuaaaauauuauguuguacu	NC_042493.1_chromosome_X:88859609..88859669:-	X	88859609	88859669	88859639
novel miRNA	api-mir-x32-3	NC_042493.1_chromosome_X_11652	N	2500	0.90 ± 0.02	NA	5073	5071	0	2	yes	NA		auuaaaauauuauguuguacu	guauaacauuuuauuuaaaaaua	guauaacauuuuauuuaaaaauaauauauuuaaaauauuauuaaaauauuauguuguacu	NC_042493.1_chromosome_X:88858839..88858899:-	X	88858839	88858899	88858869
novel miRNA	api-mir-x33	NC_042493.1_chromosome_X_11478	N	130	0.90 ± 0.02	NA	286	284	0	2	yes	NA		auuaaaauauuauguuguauag	guauaacauuuuauuuaaaaaua	guauaacauuuuauuuaaaaauaauauaguuuaaaauauuauuaaaauauuauguuguauag	NC_042493.1_chromosome_X:82772173..82772235:-	X	82772173	82772235	82772204
novel miRNA	api-mir-x34	NC_042493.1_chromosome_X_11650	N	520	0.90 ± 0.02	NA	1054	1052	0	2	no	NA		auuaaaauauuauguuguauuag	guauaacauuuuauuuaaaaaua	guauaacauuuuauuuaaaaauaauauauuuaaaauauuauuaaaauauuauguuguauuag	NC_042493.1_chromosome_X:88858511..88858573:-	X	88858511	88858573	88858542
novel miRNA	api-mir-x35-1	NC_042494.1_chromosome_A1_14992	Y	16	0.90 ± 0.02	NA	31	28	2	1	yes	NA		auuaauuggagagucaguagc	ucugacuuuccaauuaauuuac	auuaauuggagagucaguagcuguauuauuuuuauagcuucugacuuuccaauuaauuuac	NC_042494.1_chromosome_A1:33833154..33833215:+	A1	33833154	33833215	3.38332e+07
novel miRNA	api-mir-x35-2	NC_042494.1_chromosome_A1_14991	Y	4.6	0.89 ± 0.02	NA	29	28	0	1	no	NA		auuaauuggagagucaguagc	aaaauguauaauaauaua	aaaauguauaauaauauacacuauacaguauguauauuaauuggagagucaguagc	NC_042494.1_chromosome_A1:33833119..33833175:+	A1	33833119	33833175	33833147
novel miRNA	api-mir-x36	NC_042494.1_chromosome_A1_18736	N	1000	0.90 ± 0.02	NA	1971	1332	0	639	yes	NA		auugguaacacguuucgucuuuag	aaagacgucguuguuaccuacg	auugguaacacguuucgucuuuagucauccgauuuuaaaucuaaagacgucguuguuaccuacg	NC_042494.1_chromosome_A1:163465733..163465797:+	A1	163465733	163465797	163465765
novel miRNA	api-mir-x37	NC_042495.1_chromosome_A2_27362	Y	100	0.90 ± 0.02	NA	206	190	0	16	yes	NA	tca-miR-3829-3p_MIMAT0018689_Tribolium_castaneum_miR-3829-3p	auugguuucgagaucucagc	cugggauuuagaaagcauu	auugguuucgagaucucagcauuuaaauuaauuauugcugggauuuagaaagcauu	NC_042495.1_chromosome_A2:116522197..116522253:+	A2	116522197	116522253	116522225
novel miRNA	api-mir-x38	NC_042494.1_chromosome_A1_20293	Y	25000	0.90 ± 0.02	NA	50232	49823	1	408	yes	NA	dme-miR-305-5p_MIMAT0000391_Drosophila_melanogaster_miR-305-5p	auuguacuucaucaggugcucugg	cggcacuuguuggagugcaauucacu	auuguacuucaucaggugcucugguaaugcugaaaaucccggcacuuguuggagugcaauucacu	NC_042494.1_chromosome_A1:47610514..47610579:-	A1	47610514	47610579	4.76105e+07
novel miRNA	api-mir-x39	NC_042495.1_chromosome_A2_29948	Y	6.2	0.90 ± 0.02	NA	14	12	0	2	yes	NA		caacuucuaaagaccgcgacu	accgcggucuuggaagauaac	accgcggucuuggaagauaacguuggucggacggacaacuucuaaagaccgcgacu	NC_042495.1_chromosome_A2:79913173..79913229:-	A2	79913173	79913229	79913201
novel miRNA	api-mir-x40	NC_042493.1_chromosome_X_3204	N	16	0.90 ± 0.02	NA	34	33	0	1	yes	NA		cacaagaauaaugcacguauuuu	aaauaugugcuuauuuuugc	cacaagaauaaugcacguauuuuuuguuacauuaucacaaucaaaaaauaugugcuuauuuuugc	NC_042493.1_chromosome_X:46171439..46171504:+	X	46171439	46171504	4.61715e+07
novel miRNA	api-mir-x41	NC_042495.1_chromosome_A2_30543	N	180	0.90 ± 0.02	NA	354	277	0	77	yes	NA		cacacgaucgcuucacacucg	acugcgaacggaucguguucg	cacacgaucgcuucacacucgcguacucgaauaauacgacugcgaacggaucguguucg	NC_042495.1_chromosome_A2:98591806..98591865:-	A2	98591806	98591865	9.85918e+07
novel miRNA	api-mir-x42	NC_042493.1_chromosome_X_7667	N	18	0.90 ± 0.02	NA	40	37	0	3	yes	NA		cacggauacucccuuucuuacug	aguaaaaauacaaguauccggg	cacggauacucccuuucuuacugaugguuugaauuuaccaguaaaaauacaaguauccggg	NC_042493.1_chromosome_X:1429737..1429798:-	X	1429737	1429798	1.42977e+06
novel miRNA	api-mir-x43	NC_042494.1_chromosome_A1_21143	N	1.8	0.80 ± 0.03	NA	45	42	1	2	yes	NA		caucccaacucggcauccugcca	caggauguugcauggggauaug	caucccaacucggcauccugccauaaugaaacuagucuaguuggcaggauguugcauggggauaug	NC_042494.1_chromosome_A1:76831275..76831341:-	A1	76831275	76831341	76831308
novel miRNA	api-mir-x44-1	NC_042493.1_chromosome_X_8352	Y	610	0.90 ± 0.02	NA	1213	1065	52	96	yes	NA		cauuaaaggacucauauugaag	ucaguauguguccuuuaaagug	ucaguauguguccuuuaaagugcugugcuauauuaucaaaccacauuaaaggacucauauugaag	NC_042493.1_chromosome_X:18695146..18695211:-	X	18695146	18695211	1.86952e+07
novel miRNA	api-mir-x44-2	NC_042493.1_chromosome_X_8350	Y	580	0.90 ± 0.02	NA	1161	1065	0	96	yes	NA		cauuaaaggacucauauugaag	ucaguauguguccuuuaaagug	ucaguauguguccuuuaaagugcugugcuauauuaucaaacuacauuaaaggacucauauugaag	NC_042493.1_chromosome_X:18693786..18693851:-	X	18693786	18693851	1.86938e+07
novel miRNA	api-mir-x45	NC_042493.1_chromosome_X_13371	N	90	0.90 ± 0.02	NA	177	96	0	81	yes	NA		cauugguuagccacccguccagug	cuggaguuggcuaacugaugaga	cauugguuagccacccguccagugacgacauuacgaucaaucacuggaguuggcuaacugaugaga	NC_042493.1_chromosome_X:118095708..118095774:-	X	118095708	118095774	118095741
novel miRNA	api-mir-x46	NC_042494.1_chromosome_A1_22146	Y	540	0.90 ± 0.02	NA	1077	640	0	437	yes	NA		ccacacauucaauaauuccuuac	ggggaguuuugaauguuuugu	ggggaguuuugaauguuuuguacaauauuuaaacaaauaccacacauucaauaauuccuuac	NC_042494.1_chromosome_A1:120256854..120256916:-	A1	120256854	120256916	120256885
novel miRNA	api-mir-x47	NC_042493.1_chromosome_X_6938	N	36	0.90 ± 0.02	NA	70	61	2	7	yes	NA		ccauuuguuagccacccguccagug	cuggaguuggcuaacagaugaaa	ccauuuguuagccacccguccaguggcgaaauuacgaucaaacacuggaguuggcuaacagaugaaa	NC_042493.1_chromosome_X:120308139..120308206:+	X	120308139	120308206	1.20308e+08
novel miRNA	api-mir-x48	NW_021760949.1_unplaced_genomic_scaffold_Scaffold_12455;HRSCAF=13084_34563	N	5800	0.90 ± 0.02	NA	11516	11497	6	13	no	NA		cgagguggccgagcgguuu	uucgauucucggccacugggcg	cgagguggccgagcgguuuaaggcgucgguugcggcgcugccgucgcugguucgauucucggccacugggcg	NW_021760949.1_unplaced_genomic_scaffold_Scaffold_12455;HRSCAF=13084:530..602:-	12455	530	602	566
novel miRNA	api-mir-x49	NW_021760406.1_unplaced_genomic_scaffold_Scaffold_11966;HRSCAF=12589_34426	Y	110	0.90 ± 0.02	NA	234	179	0	55	no	NA		cggcauuucuguuuucaaucu	gcuugaauucagaaaugucgaau	cggcauuucuguuuucaaucuuuauuaaaauuuuaaaauaagcuugaauucagaaaugucgaau	NW_021760406.1_unplaced_genomic_scaffold_Scaffold_11966;HRSCAF=12589:283..347:-	11966	283	347	315
novel miRNA	api-mir-x50	NC_042494.1_chromosome_A1_19487	N	24	0.90 ± 0.02	NA	54	44	0	10	no	NA		cggggccccggcgauguuggcggga	ccgcccuccccucgggccagga	cggggccccggcgauguuggcgggauugacacgauuauaacucccgcccuccccucgggccagga	NC_042494.1_chromosome_A1:19031586..19031651:-	A1	19031586	19031651	1.90316e+07
novel miRNA	api-mir-x51-1	NC_042494.1_chromosome_A1_22815	N	11000	0.90 ± 0.02	NA	22159	20097	0	2062	yes	NA	dme-miR-982-3p_MIMAT0020879_Drosophila_melanogaster_miR-982-3p	cuacuugaugaaaaauauccu	gggugcuuuucaucagguuagua	gggugcuuuucaucagguuaguagugauuaaauacaauauacuacuugaugaaaaauauccu	NC_042494.1_chromosome_A1:142945503..142945565:-	A1	142945503	142945565	142945534
novel miRNA	api-mir-x51-2	NC_042494.1_chromosome_A1_22817	N	11000	0.90 ± 0.02	NA	22159	20097	0	2062	yes	NA	dme-miR-982-3p_MIMAT0020879_Drosophila_melanogaster_miR-982-3p	cuacuugaugaaaaauauccu	gggugcuuuucaucagguuagua	gggugcuuuucaucagguuaguagugauuuaauacauacuacuugaugaaaaauauccu	NC_042494.1_chromosome_A1:142945787..142945846:-	A1	142945787	142945846	1.42946e+08
novel miRNA	api-mir-x51-3	NC_042494.1_chromosome_A1_22811	N	11000	0.90 ± 0.02	NA	22159	20097	0	2062	yes	NA	dme-miR-982-3p_MIMAT0020879_Drosophila_melanogaster_miR-982-3p	cuacuugaugaaaaauauccu	gggugcuuuucaucagguuagua	gggugcuuuucaucagguuaguagugauuaaauacauacuacuugaugaaaaauauccu	NC_042494.1_chromosome_A1:142944966..142945025:-	A1	142944966	142945025	1.42945e+08
novel miRNA	api-mir-x51-4	NC_042494.1_chromosome_A1_22807	N	10000	0.90 ± 0.02	NA	20555	20097	0	458	yes	NA	dme-miR-982-3p_MIMAT0020879_Drosophila_melanogaster_miR-982-3p	cuacuugaugaaaaauauccu	gggugcuuuuuaucagguuagua	gggugcuuuuuaucagguuaguagugauuaaaugcauacuacuugaugaaaaauauccu	NC_042494.1_chromosome_A1:142944415..142944474:-	A1	142944415	142944474	1.42944e+08
novel miRNA	api-mir-x51-5	NC_042494.1_chromosome_A1_22809	N	10000	0.90 ± 0.02	NA	20453	20097	0	356	yes	NA	dme-miR-982-3p_MIMAT0020879_Drosophila_melanogaster_miR-982-3p	cuacuugaugaaaaauauccu	gggugcuuuccaucagguuagua	gggugcuuuccaucagguuaguagugauuaaauacauacuacuugaugaaaaauauccu	NC_042494.1_chromosome_A1:142944690..142944749:-	A1	142944690	142944749	1.42945e+08
novel miRNA	api-mir-x51-6	NC_042494.1_chromosome_A1_22813	N	10000	0.90 ± 0.02	NA	20401	20097	0	304	yes	NA	dme-miR-982-3p_MIMAT0020879_Drosophila_melanogaster_miR-982-3p	cuacuugaugaaaaauauccu	ggguguuuuucaucagguuagua	ggguguuuuucaucagguuaguagugauuauauacauacuacuugaugaaaaauauccu	NC_042494.1_chromosome_A1:142945227..142945286:-	A1	142945227	142945286	1.42945e+08
novel miRNA	api-mir-x52	NC_042495.1_chromosome_A2_26874	Y	13	0.90 ± 0.02	NA	32	28	1	3	yes	NA		cuaugugcagaguuagaaaugu	auuucaaaccuugcgcaugaguu	cuaugugcagaguuagaaauguauguaaauuguccagaauaucagauuucaaaccuugcgcaugaguu	NC_042495.1_chromosome_A2:101090397..101090465:+	A2	101090397	101090465	101090431
novel miRNA	api-mir-x53	NC_042494.1_chromosome_A1_15780	N	1.7	0.80 ± 0.03	NA	32	31	1	0	yes	NA		cuccgguucugguacgcugcc	ccguaaccgcuaaccggauau	cuccgguucugguacgcugccugguugauauuuuugggcgggccguaaccgcuaaccggauau	NC_042494.1_chromosome_A1:66339848..66339911:+	A1	66339848	66339911	6.63399e+07
novel miRNA	api-mir-x54	NC_042494.1_chromosome_A1_18730	N	100	0.90 ± 0.02	NA	208	124	0	84	yes	NA		cuguauuguuccuucccaaggu	cuugggucagaacaauauuauu	cuguauuguuccuucccaagguauuuauuuaaacugaccuugggucagaacaauauuauu	NC_042494.1_chromosome_A1:163464787..163464847:+	A1	163464787	163464847	163464817
novel miRNA	api-mir-x55	NC_042495.1_chromosome_A2_29844	N	47	0.90 ± 0.02	NA	90	89	0	1	yes	NA		cuuccuucgucgucgucgucga	gcggcggcgacgaaccggaaagu	gcggcggcgacgaaccggaaaguccguucacaaucgucgcggcuuccuucgucgucgucgucga	NC_042495.1_chromosome_A2:77498659..77498723:-	A2	77498659	77498723	77498691
novel miRNA	api-mir-x56	NW_021774267.1_unplaced_genomic_scaffold_Scaffold_46;HRSCAF=342_45326	N	29000	0.90 ± 0.02	NA	57434	54828	0	2606	no	NA		cuuggaucgucucgagac	guaccgagacguuagaggug	guaccgagacguuagaggugaaaucuuggaucgucucgagac	NW_021774267.1_unplaced_genomic_scaffold_Scaffold_46;HRSCAF=342:1060..1102:-	46	1060	1102	1081
novel miRNA	api-mir-x57	NC_042493.1_chromosome_X_13550	N	94	0.90 ± 0.02	NA	193	189	0	4	yes	NA		cuuuuacacuguuuugucuuucu	agaaaauaaaacaauguaaugg	agaaaauaaaacaauguaauggauucuauguaaaaaauuccuuuuacacuguuuugucuuucu	NC_042493.1_chromosome_X:122001073..122001136:-	X	122001073	122001136	1.22001e+08
novel miRNA	api-mir-x58	NC_042496.1_chromosome_A3_32166	Y	78	0.90 ± 0.02	NA	156	62	0	94	yes	NA		gauccccacuucuuauauuggcug	accaaugagaaguggagaacu	gauccccacuucuuauauuggcugucaaucauauacauacauacuacaugaaauagaacaaaaucaaccaaugagaaguggagaacu	NC_042496.1_chromosome_A3:29635253..29635340:+	A3	29635253	29635340	2.96353e+07
novel miRNA	api-mir-x59	NC_042496.1_chromosome_A3_33196	N	32	0.90 ± 0.02	NA	68	65	0	3	yes	NA		gauuuguaugacuuggucuaug	uaagccacuucauacaaa	gauuuguaugacuuggucuaugagaauaauuuaugcauaagccacuucauacaaa	NC_042496.1_chromosome_A3:20818096..20818151:-	A3	20818096	20818151	2.08181e+07
novel miRNA	api-mir-x60-1	NC_042494.1_chromosome_A1_14639	Y	780	0.90 ± 0.02	NA	1544	1170	0	374	yes	NA		gcaguucgugauauucggccg	accuaauaucaugaauugcu	accuaauaucaugaauugcuauguaguuuaaaauuuagcaguucgugauauucggccg	NC_042494.1_chromosome_A1:21894170..21894228:+	A1	21894170	21894228	21894199
novel miRNA	api-mir-x60-2	NC_042494.1_chromosome_A1_14617	Y	780	0.90 ± 0.02	NA	1544	1170	0	374	yes	NA		gcaguucgugauauucggccg	accuaauaucaugaauugcu	accuaauaucaugaauugcuauguaguuuaaaauuuagcaguucgugauauucggccg	NC_042494.1_chromosome_A1:21887941..21887999:+	A1	21887941	21887999	21887970
novel miRNA	api-mir-x60-3	NC_042494.1_chromosome_A1_14623	Y	780	0.90 ± 0.02	NA	1544	1170	0	374	yes	NA		gcaguucgugauauucggccg	accuaauaucaugaauugcu	accuaauaucaugaauugcuauguaguuuaaaauuuagcaguucgugauauucggccg	NC_042494.1_chromosome_A1:21889445..21889503:+	A1	21889445	21889503	21889474
novel miRNA	api-mir-x60-4	NC_042494.1_chromosome_A1_14609	Y	1	0.80 ± 0.03	NA	1304	1170	0	134	yes	NA		gcaguucgugauauucggccg	acuuaauaucaugaauugcu	acuuaauaucaugaauugcuauguaguuuaaaauuuagcaguucgugauauucggccg	NC_042494.1_chromosome_A1:21886007..21886065:+	A1	21886007	21886065	21886036
novel miRNA	api-mir-x61-1	NC_042494.1_chromosome_A1_14619	Y	230	0.90 ± 0.02	NA	465	332	0	133	yes	NA		gcccaauaucgcgaagugcua	gcaguucgcgauaaguggucg	gcccaauaucgcgaagugcuauguaguuuaaaauuuagcaguucgcgauaaguggucg	NC_042494.1_chromosome_A1:21888588..21888646:+	A1	21888588	21888646	21888617
novel miRNA	api-mir-x61-2	NC_042494.1_chromosome_A1_14631	Y	230	0.90 ± 0.02	NA	465	332	0	133	yes	NA		gcccaauaucgcgaagugcua	gcaguucgcgauaaguggucg	gcccaauaucgcgaagugcuauguaguuuaaaauuuagcaguucgcgauaaguggucg	NC_042494.1_chromosome_A1:21891595..21891653:+	A1	21891595	21891653	21891624
novel miRNA	api-mir-x61-3	NC_042494.1_chromosome_A1_14611	Y	230	0.90 ± 0.02	NA	465	332	0	133	yes	NA		gcccaauaucgcgaagugcua	gcaguucgcgauaaguggucg	gcccaauaucgcgaagugcuauguaguuuaaaauuuagcaguucgcgauaaguggucg	NC_042494.1_chromosome_A1:21886221..21886279:+	A1	21886221	21886279	21886250
novel miRNA	api-mir-x61-4	NC_042494.1_chromosome_A1_14615	Y	230	0.90 ± 0.02	NA	465	332	0	133	yes	NA		gcccaauaucgcgaagugcua	gcaguucgcgauaaguggucg	gcccaauaucgcgaagugcuauguaguuuaaaauuuagcaguucgcgauaaguggucg	NC_042494.1_chromosome_A1:21887295..21887353:+	A1	21887295	21887353	21887324
novel miRNA	api-mir-x61-5	NC_042494.1_chromosome_A1_14625	Y	230	0.90 ± 0.02	NA	465	332	0	133	yes	NA		gcccaauaucgcgaagugcua	gcaguucgcgauaaguggucg	gcccaauaucgcgaagugcuauguaguuuaaaauuuagcaguucgcgauaaguggucg	NC_042494.1_chromosome_A1:21889878..21889936:+	A1	21889878	21889936	21889907
novel miRNA	api-mir-x62	NC_042493.1_chromosome_X_9281	N	1.7	0.80 ± 0.03	NA	304241	116715	167698	19828	yes	NA		gccgaccuugaaauaccacuacucg	agcauacgugggagaccc	agcauacgugggagaccccgaccaaggcgggcgguuucggccguucgccuccgggccgaccuugaaauaccacuacucg	NC_042493.1_chromosome_X:34139521..34139600:-	X	34139521	34139600	3.41396e+07
novel miRNA	api-mir-x63	NC_042495.1_chromosome_A2_23744	N	38	0.90 ± 0.02	NA	72	48	0	24	yes	NA	dme-miR-137-5p_MIMAT0020888_Drosophila_melanogaster_miR-137-5p	gcguguaucuggaagauuuaac	caauucauccagauacacucu	gcguguaucuggaagauuuaacaguauugcucauuuaaauagucaauucauccagauacacucu	NC_042495.1_chromosome_A2:11257623..11257687:+	A2	11257623	11257687	11257655
novel miRNA	api-mir-x64	NC_042496.1_chromosome_A3_32383	N	190	0.90 ± 0.02	NA	381	380	0	1	no	NA		guucgacgacggcggcgga	cagucgccgucgcguacgu	cagucgccgucgcguacguacguucgacgacggcggcgga	NC_042496.1_chromosome_A3:38982358..38982398:+	A3	38982358	38982398	38982378
novel miRNA	api-mir-x65	NC_042494.1_chromosome_A1_20488	Y	130	0.90 ± 0.02	NA	272	270	0	2	yes	NA		uaaagauguuuacuacucu	ggguaguauaaacauuuuuugc	ggguaguauaaacauuuuuugcuaguaacauacaaaucauauucugcuaaagauguuuacuacucu	NC_042494.1_chromosome_A1:55951416..55951482:-	A1	55951416	55951482	55951449
novel miRNA	api-mir-x66	NC_042493.1_chromosome_X_4875	N	110	0.90 ± 0.02	NA	258	220	0	38	no	NA		uaacugucuacugauaaggcu	ccuugucaaauuagucucg	uaacugucuacugauaaggcuaacaucaauauccgccuugucaaauuagucucg	NC_042493.1_chromosome_X:95312274..95312328:+	X	95312274	95312328	95312301
novel miRNA	api-mir-x67	NC_042496.1_chromosome_A3_33152	N	240	0.90 ± 0.02	NA	485	420	0	65	yes	NA		uaagccacuucauacaaacug	gauuuguaugacuuggucuaug	gauuuguaugacuuggucuaugagaauaauuuaugcauaagccacuucauacaaacug	NC_042496.1_chromosome_A3:20740780..20740838:-	A3	20740780	20740838	20740809
novel miRNA	api-mir-x68	NC_042496.1_chromosome_A3_32548	N	6	0.90 ± 0.02	NA	41	40	0	1	no	NA		uaauguaaaauuacgugu	aaauaaugucugaauauu	aaauaaugucugaauauuacucuagguauagcugguuacucuagacaccuaccuaaaauaauguaaaauuacgugu	NC_042496.1_chromosome_A3:400971..401047:-	A3	400971	401047	401009
novel miRNA	api-mir-x69	NC_042496.1_chromosome_A3_31731	Y	78	0.90 ± 0.02	NA	153	84	0	69	yes	NA		uaauucaggucauacgaucug	gaucuguaugacuuggacuaug	gaucuguaugacuuggacuaugagaauaauuuauacauaauucaggucauacgaucug	NC_042496.1_chromosome_A3:20650257..20650315:+	A3	20650257	20650315	20650286
novel miRNA	api-mir-x70	NC_042493.1_chromosome_X_6840	Y	2	0.82 ± 0.03	NA	39	36	3	0	yes	NA	dme-miR-4916-3p_MIMAT0020509_Drosophila_melanogaster_miR-4916-3p	uaauuucuguuguaucug	gguagaccaggaauuaua	uaauuucuguuguaucuguuuuccaaguagaacuuucuaaagcacuuguaaaguuaaugaaaacggguagaccaggaauuaua	NC_042493.1_chromosome_X:117554090..117554173:+	X	117554090	117554173	1.17554e+08
novel miRNA	api-mir-x71-1	NC_042496.1_chromosome_A3_31711	N	40	0.90 ± 0.02	NA	83	77	0	6	yes	NA		uacaauagcggaauugucauaga	caugaaguuucucuauuggguauc	caugaaguuucucuauuggguaucgauuuauaaaaaugauacaauagcggaauugucauaga	NC_042496.1_chromosome_A3:20632218..20632280:+	A3	20632218	20632280	20632249
novel miRNA	api-mir-x71-2	NC_042496.1_chromosome_A3_31723	N	40	0.90 ± 0.02	NA	83	77	0	6	yes	NA		uacaauagcggaauugucauaga	caugaaguuucucuauuggguauc	caugaaguuucucuauuggguaucgauuuauaaaaaugauacaauagcggaauugucauaga	NC_042496.1_chromosome_A3:20639069..20639131:+	A3	20639069	20639131	20639100
novel miRNA	api-mir-x71-3	NC_042496.1_chromosome_A3_31747	N	39	0.90 ± 0.02	NA	82	77	0	5	yes	NA		uacaauagcggaauugucauaga	caugaaguuucucuauuggguauc	caugaaguuucucuauuggguaucaauuuauaaaaaugauacaauagcggaauugucauaga	NC_042496.1_chromosome_A3:20691759..20691821:+	A3	20691759	20691821	20691790
novel miRNA	api-mir-x72	NC_042496.1_chromosome_A3_31761	N	100	0.90 ± 0.02	NA	209	186	0	23	yes	NA		uacaauugcggaauuuucauaga	caugaaguuucucaauuggau	caugaaguuucucaauuggauaucgauuuauaaaaaugauacaauugcggaauuuucauaga	NC_042496.1_chromosome_A3:20701883..20701945:+	A3	20701883	20701945	20701914
novel miRNA	api-mir-x73-1	NC_042496.1_chromosome_A3_33144	N	50	0.90 ± 0.02	NA	101	74	0	27	yes	NA		uaccauacuguuauauucggu	acggguauacauguauguuauc	acggguauacauguauguuaucugugcauauuuaaaugauaccauacuguuauauucggu	NC_042496.1_chromosome_A3:20715882..20715942:-	A3	20715882	20715942	20715912
novel miRNA	api-mir-x73-2	NC_042496.1_chromosome_A3_31695	N	50	0.90 ± 0.02	NA	101	74	0	27	yes	NA		uaccauacuguuauauucggu	acggguauacauguauguuauc	acggguauacauguauguuaucugugcauauuuaaaugauaccauacuguuauauucggu	NC_042496.1_chromosome_A3:20622435..20622495:+	A3	20622435	20622495	20622465
novel miRNA	api-mir-x73-3	NC_042496.1_chromosome_A3_31693	N	50	0.90 ± 0.02	NA	101	74	0	27	yes	NA		uaccauacuguuauauucggu	acggguauacauguauguuauc	acggguauacauguauguuaucugugcauauuuaaaugauaccauacuguuauauucggu	NC_042496.1_chromosome_A3:20620887..20620947:+	A3	20620887	20620947	20620917
novel miRNA	api-mir-x73-4	NW_021765845.1_unplaced_genomic_scaffold_Scaffold_16875;HRSCAF=17540_35697	N	49	0.90 ± 0.02	NA	101	74	0	27	no	NA		uaccauacuguuauauucggu	acggguauacauguauguuauc	acggguauacauguauguuaucugugcauauuuaaaugauaccauacuguuauauucggu	NW_021765845.1_unplaced_genomic_scaffold_Scaffold_16875;HRSCAF=17540:1713..1773:+	16875	1713	1773	1743
novel miRNA	api-mir-x73-5	NW_021765845.1_unplaced_genomic_scaffold_Scaffold_16875;HRSCAF=17540_35695	N	49	0.90 ± 0.02	NA	101	74	0	27	no	NA		uaccauacuguuauauucggu	acggguauacauguauguuauc	acggguauacauguauguuaucugugcauauuuaaaugauaccauacuguuauauucggu	NW_021765845.1_unplaced_genomic_scaffold_Scaffold_16875;HRSCAF=17540:481..541:+	16875	481	541	511
novel miRNA	api-mir-x74-1	NC_042496.1_chromosome_A3_33190	N	91	0.90 ± 0.02	NA	187	186	0	1	yes	NA		uagguacuuaaacuuuaaaagu	uuuuaaaguuucuguauuuuaug	uuuuaaaguuucuguauuuuaugugacuaaauaaaaaucauagguacuuaaacuuuaaaagu	NC_042496.1_chromosome_A3:20813356..20813418:-	A3	20813356	20813418	20813387
novel miRNA	api-mir-x74-2	NC_042496.1_chromosome_A3_33168	N	90	0.90 ± 0.02	NA	187	186	0	1	yes	NA		uagguacuuaaacuuuaaaagu	uuuuaaaguuucuguauuuuaug	uuuuaaaguuucuguauuuuaugugacuaaauaaaaaccauagguacuuaaacuuuaaaagu	NC_042496.1_chromosome_A3:20765844..20765906:-	A3	20765844	20765906	20765875
novel miRNA	api-mir-x74-3	NC_042496.1_chromosome_A3_33206	N	90	0.90 ± 0.02	NA	187	186	0	1	yes	NA		uagguacuuaaacuuuaaaagu	uuuuaaaguuucuguauuuuaug	uuuuaaaguuucuguauuuuaugugacuaaauaaaaaccauagguacuuaaacuuuaaaagu	NC_042496.1_chromosome_A3:20828681..20828743:-	A3	20828681	20828743	20828712
novel miRNA	api-mir-x75	NC_042496.1_chromosome_A3_31743	N	36	0.90 ± 0.02	NA	75	64	0	11	yes	NA		uagguuuccgugaacauguuaa	aacauguuuucgggugacauauc	aacauguuuucgggugacauaucugugaauaaaaugauuugauagguuuccgugaacauguuaa	NC_042496.1_chromosome_A3:20664718..20664782:+	A3	20664718	20664782	20664750
novel miRNA	api-mir-x76	NC_042496.1_chromosome_A3_31733	N	1300	0.90 ± 0.02	NA	2557	2546	0	11	yes	NA		uaguaacucgugaacauguuaa	aacauguuuucgggugacauauc	aacauguuuucgggugacauaucugugaauaaaaugauuggguaguaacucgugaacauguuaa	NC_042496.1_chromosome_A3:20653463..20653527:+	A3	20653463	20653527	20653495
novel miRNA	api-mir-x77	NC_042493.1_chromosome_X_13455	N	26	0.90 ± 0.02	NA	52	36	2	14	yes	NA		uaguguguguccuuguaugacu	ucauacaagaacacauauuggag	uaguguguguccuuguaugacuugugcuagauuaucaaaagucauacaagaacacauauuggag	NC_042493.1_chromosome_X:119963929..119963993:-	X	119963929	119963993	119963961
novel miRNA	api-mir-x78-1	NC_042493.1_chromosome_X_4250	N	1.5	0.80 ± 0.03	NA	109	108	0	1	yes	NA		uauauuuaauaugauguggacg	auguuaaguaaaaggagau	uauauuuaauaugauguggacgcugcaguuuaaaagucgcacauaucauguuaaguaaaaggagau	NC_042493.1_chromosome_X:70781583..70781649:+	X	70781583	70781649	70781616
novel miRNA	api-mir-x78-2	NC_042493.1_chromosome_X_4252	N	1.3	0.80 ± 0.03	NA	109	108	0	1	yes	NA		uauauuuaauaugauguggacg	auguuaaguaaaaggagau	uauauuuaauaugauguggacgcugcaguuuaaaagucgcacauaucauguuaaguaaaaggagau	NC_042493.1_chromosome_X:70782823..70782889:+	X	70782823	70782889	70782856
novel miRNA	api-mir-x79-1	NC_042493.1_chromosome_X_4248	N	56	0.90 ± 0.02	NA	109	107	0	2	yes	NA		uauauuuaauaugaugugggcg	cacauuucauguuaaguagaagg	uauauuuaauaugaugugggcgcugcaguuuaaaagucgcacauuucauguuaaguagaagg	NC_042493.1_chromosome_X:70781086..70781148:+	X	70781086	70781148	70781117
novel miRNA	api-mir-x79-2	NW_021769704.1_unplaced_genomic_scaffold_Scaffold_20353;HRSCAF=21049_36661	N	54	0.90 ± 0.02	NA	109	107	0	2	no	NA		uauauuuaauaugaugugggcg	cacauuucauguuaaguagaagg	uauauuuaauaugaugugggcgcugcaguuuaaaagucgcacauuucauguuaaguagaagg	NW_021769704.1_unplaced_genomic_scaffold_Scaffold_20353;HRSCAF=21049:1793..1855:-	20353	1793	1855	1824
novel miRNA	api-mir-x80	NC_042495.1_chromosome_A2_25899	Y	210000	0.90 ± 0.02	NA	424028	384399	0	39629	yes	NA	dme-miR-2a-3p_MIMAT0000106_Drosophila_melanogaster_miR-2a-3p	uaucacagccguuuuugacaauu	uggucaaaucggaugugacgug	uggucaaaucggaugugacguguugauauuuauauucauaucacagccguuuuugacaauu	NC_042495.1_chromosome_A2:71892232..71892293:+	A2	71892232	71892293	7.18923e+07
novel miRNA	api-mir-x81	NC_042496.1_chromosome_A3_31751	N	620	0.90 ± 0.02	NA	1225	1207	0	18	yes	NA		uaucacucuguuauacuauaag	uauggcuauacaugagugauauc	uauggcuauacaugagugauaucugugcauauuuaaaugauaucacucuguuauacuauaag	NC_042496.1_chromosome_A3:20699191..20699253:+	A3	20699191	20699253	20699222
novel miRNA	api-mir-x82-1	NC_042496.1_chromosome_A3_33170	N	15	0.90 ± 0.02	NA	36	34	0	2	yes	NA		uaucuugcuuaacuuuaaaagu	uuuuaaaguuuugcuauguuaugu	uuuuaaaguuuugcuauguuaugugaauaaacaaaaaucauaucuugcuuaacuuuaaaagu	NC_042496.1_chromosome_A3:20770275..20770337:-	A3	20770275	20770337	20770306
novel miRNA	api-mir-x82-2	NC_042496.1_chromosome_A3_33164	N	15	0.90 ± 0.02	NA	36	34	0	2	yes	NA		uaucuugcuuaacuuuaaaagu	uuuuaaaguuuugcuauguuaugu	uuuuaaaguuuugcuauguuaugugaauaaacaaaaaucauaucuugcuuaacuuuaaaagu	NC_042496.1_chromosome_A3:20761849..20761911:-	A3	20761849	20761911	20761880
novel miRNA	api-mir-x83	NW_021760033.1_unplaced_genomic_scaffold_Scaffold_1162;HRSCAF=1637_34347	N	310000	0.90 ± 0.02	NA	622271	610787	7	11477	no	NA		uaugagaguuguggcguacgggccg	cacgugacgguccaagucucccuugaacg	uaugagaguuguggcguacgggccgggccucguugccggggcgcacgugacgguccaagucucccuugaacg	NW_021760033.1_unplaced_genomic_scaffold_Scaffold_1162;HRSCAF=1637:3324..3396:-	1162	3324	3396	3360
novel miRNA	api-mir-x84	NC_042494.1_chromosome_A1_21036	Y	1.8	0.80 ± 0.03	NA	12	11	0	1	yes	NA		uauucugugguugaacuauauu	uugaaccacagaauagau	uugaaccacagaauagaugaaauucaucuauucugugguugaacuauauu	NC_042494.1_chromosome_A1:73811672..73811722:-	A1	73811672	73811722	73811697
novel miRNA	api-mir-x85	NC_042493.1_chromosome_X_11457	Y	1.2	0.80 ± 0.03	NA	140	139	1	0	yes	NA		uauuguuacaagacuggugag	ugucaauuuuguaacauaau	uauuguuacaagacuggugaggauuuagcacucuaugaaaccuugucaauuuuguaacauaau	NC_042493.1_chromosome_X:82570809..82570872:-	X	82570809	82570872	8.25708e+07
novel miRNA	api-mir-x86	NC_042493.1_chromosome_X_13466	N	190	0.90 ± 0.02	NA	376	334	2	40	yes	NA		ucacaaagaacucauaaugaag	ucguucuguguucuuguauggcu	ucguucuguguucuuguauggcuugugcuagauuaucaaaagucacaaagaacucauaaugaag	NC_042493.1_chromosome_X:120277954..120278018:-	X	120277954	120278018	120277986
novel miRNA	api-mir-x87	NC_042495.1_chromosome_A2_28905	N	35	0.90 ± 0.02	NA	68	63	0	5	yes	NA		ucaccaucgagauguauagacu	uauauacaucucgaugguugu	ucaccaucgagauguauagacuaguagagaauauguauaguauauacaucucgaugguugu	NC_042495.1_chromosome_A2:42810243..42810304:-	A2	42810243	42810304	4.28103e+07
novel miRNA	api-mir-x88	NC_042494.1_chromosome_A1_18745	N	73	0.90 ± 0.02	NA	145	140	0	5	yes	NA		ucacuggugacaauucaugaag	ccaugaauuguuucuaguuggua	ccaugaauuguuucuaguugguauuugguacucauaauuaaacucuaucacuggugacaauucaugaag	NC_042494.1_chromosome_A1:163476291..163476360:+	A1	163476291	163476360	1.63476e+08
novel miRNA	api-mir-x89	NC_042496.1_chromosome_A3_31505	Y	9600	0.90 ± 0.02	NA	18936	16807	52	2077	yes	NA		ucaguauguguccuugaaugu	cauucaaggacucauauuggag	ucaguauguguccuugaauguucugugcuauauuaucaaaccacauucaaggacucauauuggag	NC_042496.1_chromosome_A3:12345387..12345452:+	A3	12345387	12345452	1.23454e+07
novel miRNA	api-mir-x90-1	NW_021773069.1_unplaced_genomic_scaffold_Scaffold_3620;HRSCAF=4164_44890	Y	48000	0.90 ± 0.02	NA	95230	92374	52	2804	no	NA		ucaguauguguccuugaaugug	cauucaaggacucauauuggag	ucaguauguguccuugaaugugcugugcuauauuaucaaaccacauucaaggacucauauuggag	NW_021773069.1_unplaced_genomic_scaffold_Scaffold_3620;HRSCAF=4164:285..350:+	3620	285	350	317.5
novel miRNA	api-mir-x90-2	NC_042493.1_chromosome_X_8343	Y	47000	0.90 ± 0.02	NA	92517	92400	0	117	yes	NA		ucaguauguguccuugaaugug	cauugaaggaggcauauuggag	ucaguauguguccuugaaugugcuguccuacauuaucaaaacacauugaaggaggcauauuggag	NC_042493.1_chromosome_X:18688141..18688206:-	X	18688141	18688206	1.86882e+07
novel miRNA	api-mir-x90-3	NC_042493.1_chromosome_X_8347	Y	47000	0.90 ± 0.02	NA	92517	92400	0	117	yes	NA		ucaguauguguccuugaaugug	cauugaaggaggcauauuggag	ucaguauguguccuugaaugugcuguccuacauuaucaaaacacauugaaggaggcauauuggag	NC_042493.1_chromosome_X:18692445..18692510:-	X	18692445	18692510	1.86925e+07
novel miRNA	api-mir-x90-4	NC_042493.1_chromosome_X_8345	Y	47000	0.90 ± 0.02	NA	92517	92400	0	117	yes	NA		ucaguauguguccuugaaugug	cauugaaggaggcauauuggag	ucaguauguguccuugaaugugcuguccuacauuaucaaaacacauugaaggaggcauauuggag	NC_042493.1_chromosome_X:18689478..18689543:-	X	18689478	18689543	1.86895e+07
novel miRNA	api-mir-x90-5	NW_021771244.1_unplaced_genomic_scaffold_Scaffold_21745;HRSCAF=24759_43351	Y	47000	0.90 ± 0.02	NA	92517	92400	0	117	no	NA		ucaguauguguccuugaaugug	cauugaaggaggcauauuggag	ucaguauguguccuugaaugugcuguccuacauuaucaaaacacauugaaggaggcauauuggag	NW_021771244.1_unplaced_genomic_scaffold_Scaffold_21745;HRSCAF=24759:599..664:-	21745	599	664	631.5
novel miRNA	api-mir-x91	NC_042494.1_chromosome_A1_21776	Y	240	0.90 ± 0.02	NA	486	476	0	10	yes	NA		ucaucgucuuuacuuggucgc	ugaccaaguuaagauauugacc	ugaccaaguuaagauauugaccagaaaaccaucuaaaaccggucaucgucuuuacuuggucgc	NC_042494.1_chromosome_A1:105052273..105052336:-	A1	105052273	105052336	1.05052e+08
novel miRNA	api-mir-x92-1	NC_042493.1_chromosome_X_7297	N	230	0.90 ± 0.02	NA	455	388	0	67	yes	NA		uccaaggaaguccguuaaccugc	aggugaacggauguccuugaaug	aggugaacggauguccuugaauguguuauuugcuucguccaaggaaguccguuaaccugc	NC_042493.1_chromosome_X:127123357..127123417:+	X	127123357	127123417	127123387
novel miRNA	api-mir-x92-2	NC_042493.1_chromosome_X_7279	N	230	0.90 ± 0.02	NA	455	388	0	67	yes	NA		uccaaggaaguccguuaaccugc	aggugaacggauguccuugaaug	aggugaacggauguccuugaauguguuauuugcuucguccaaggaaguccguuaaccugc	NC_042493.1_chromosome_X:127117095..127117155:+	X	127117095	127117155	127117125
novel miRNA	api-mir-x92-3	NC_042493.1_chromosome_X_7283	N	230	0.90 ± 0.02	NA	455	388	0	67	yes	NA		uccaaggaaguccguuaaccugc	aggugaacggauguccuugaaug	aggugaacggauguccuugaauguguuauuugcuucguccaaggaaguccguuaaccugc	NC_042493.1_chromosome_X:127120095..127120155:+	X	127120095	127120155	127120125
novel miRNA	api-mir-x92-4	NC_042493.1_chromosome_X_7287	N	230	0.90 ± 0.02	NA	455	388	0	67	yes	NA		uccaaggaaguccguuaaccugc	aggugaacggauguccuugaaug	aggugaacggauguccuugaauguguuauuugcuucguccaaggaaguccguuaaccugc	NC_042493.1_chromosome_X:127120748..127120808:+	X	127120748	127120808	127120778
novel miRNA	api-mir-x93-1	NC_042493.1_chromosome_X_7277	N	2100	0.90 ± 0.02	NA	4196	4192	0	4	yes	NA		uccaaggacguccauuugacugu	aggcgaauggauguccuugaaug	aggcgaauggauguccuugaauguguuauuugcuucguccaaggacguccauuugacugu	NC_042493.1_chromosome_X:127116769..127116829:+	X	127116769	127116829	127116799
novel miRNA	api-mir-x93-2	NC_042493.1_chromosome_X_7295	N	2100	0.90 ± 0.02	NA	4196	4192	0	4	yes	NA		uccaaggacguccauuugacugu	aggcgaauggauguccuugaaug	aggcgaauggauguccuugaauguguuauuugcuucguccaaggacguccauuugacugu	NC_042493.1_chromosome_X:127123031..127123091:+	X	127123031	127123091	127123061
novel miRNA	api-mir-x93-3	NC_042493.1_chromosome_X_7291	N	2100	0.90 ± 0.02	NA	4196	4192	0	4	yes	NA		uccaaggacguccauuugacugu	aggcgaauggauguccuugaaug	aggcgaauggauguccuugaauguguuauuugcuucguccaaggacguccauuugacugu	NC_042493.1_chromosome_X:127122053..127122113:+	X	127122053	127122113	127122083
novel miRNA	api-mir-x94-1	NC_042493.1_chromosome_X_13774	N	110	0.90 ± 0.02	NA	212	145	0	67	yes	NA	tca-miR-11648-3p_MIMAT0045623_Tribolium_castaneum_miR-11648-3p	uccacggacacccguuuuccugc	aggugaacggauguccuugaaug	aggugaacggauguccuugaauguguuauuugcuucguccacggacacccguuuuccugc	NC_042493.1_chromosome_X:127141838..127141898:-	X	127141838	127141898	127141868
novel miRNA	api-mir-x94-2	NC_042493.1_chromosome_X_7301	N	110	0.90 ± 0.02	NA	212	145	0	67	yes	NA	tca-miR-11648-3p_MIMAT0045623_Tribolium_castaneum_miR-11648-3p	uccacggacacccguuuuccugc	aggugaacggauguccuugaaug	aggugaacggauguccuugaauguguuauuugcuucguccacggacacccguuuuccugc	NC_042493.1_chromosome_X:127127593..127127653:+	X	127127593	127127653	127127623
novel miRNA	api-mir-x95	NC_042493.1_chromosome_X_13776	Y	99	0.90 ± 0.02	NA	189	122	0	67	yes	NA	tca-miR-11648-3p_MIMAT0045623_Tribolium_castaneum_miR-11648-3p	uccacggacauacguuuuccugc	aggugaacggauguccuugaaug	aggugaacggauguccuugaauguguuauuugcuucguccacggacauacguuuuccugc	NC_042493.1_chromosome_X:127147048..127147108:-	X	127147048	127147108	127147078
novel miRNA	api-mir-x96-1	NC_042493.1_chromosome_X_13770	N	100	0.90 ± 0.02	NA	193	126	0	67	yes	NA	tca-miR-11648-3p_MIMAT0045623_Tribolium_castaneum_miR-11648-3p	uccacggacguccguuuuccugc	aggugaacggauguccuugaaug	aggugaacggauguccuugaauguguuauuugcuucguccacggacguccguuuuccugc	NC_042493.1_chromosome_X:127139230..127139290:-	X	127139230	127139290	127139260
novel miRNA	api-mir-x96-2	NC_042493.1_chromosome_X_7281	N	70	0.90 ± 0.02	NA	131	126	0	5	yes	NA	tca-miR-11648-3p_MIMAT0045623_Tribolium_castaneum_miR-11648-3p	uccacggacguccguuuuccugc	aggcgaacggauguccuugaaug	aggcgaacggauguccuugaauguguuauuugcuucguccacggacguccguuuuccugc	NC_042493.1_chromosome_X:127119767..127119827:+	X	127119767	127119827	127119797
novel miRNA	api-mir-x96-3	NC_042493.1_chromosome_X_13772	N	70	0.90 ± 0.02	NA	131	126	0	5	yes	NA	tca-miR-11648-3p_MIMAT0045623_Tribolium_castaneum_miR-11648-3p	uccacggacguccguuuuccugc	aggcgaacggauguccuugaaug	aggcgaacggauguccuugaauguguuauuugcuucguccacggacguccguuuuccugc	NC_042493.1_chromosome_X:127141512..127141572:-	X	127141512	127141572	127141542
novel miRNA	api-mir-x97	NC_042494.1_chromosome_A1_16578	N	560000	0.90 ± 0.02	NA	1117606	1112647	4896	63	no	NA		uccacuguagaauuuuucaccg	cuugagaacuuuuuaggauaaaaacu	uccacuguagaauuuuucaccguaucgaauuguugcucaccauucgacuauucgaugcuugagaacuuuuuaggauaaaaacu	NC_042494.1_chromosome_A1:89743204..89743287:+	A1	89743204	89743287	8.97432e+07
novel miRNA	api-mir-x98-1	NC_042493.1_chromosome_X_13768	N	210	0.90 ± 0.02	NA	432	427	0	5	yes	NA		uccauagacguccauuuaccugc	aggcgaacggauguccuugaaug	aggcgaacggauguccuugaauguguuauuugcuucauccauagacguccauuuaccugc	NC_042493.1_chromosome_X:127137599..127137659:-	X	127137599	127137659	127137629
novel miRNA	api-mir-x98-2	NC_042493.1_chromosome_X_7299	N	210	0.90 ± 0.02	NA	432	427	0	5	yes	NA		uccauagacguccauuuaccugc	aggcgaacggauguccuugaaug	aggcgaacggauguccuugaauguguuauuugcuucguccauagacguccauuuaccugc	NC_042493.1_chromosome_X:127126942..127127002:+	X	127126942	127127002	127126972
novel miRNA	api-mir-x99	NC_042495.1_chromosome_A2_28870	N	450	0.90 ± 0.02	NA	911	907	0	4	no	NA		ucggauauccucacuauuauag	guaauugugugaauaucuuguauauu	guaauugugugaauaucuuguauauuauauaaaauacuuaaaauaucggauauccucacuauuauag	NC_042495.1_chromosome_A2:40722026..40722093:-	A2	40722026	40722093	4.07221e+07
novel miRNA	api-mir-x100-1	NW_021770687.1_unplaced_genomic_scaffold_Scaffold_21241;HRSCAF=23394_41061	N	2700	0.90 ± 0.02	NA	5492	5476	2	14	no	NA		ucgguacguguccuuguaugacu	ucauacaagaacacauauuggag	ucgguacguguccuuguaugacuugugcuagauuaucaaaagucauacaagaacacauauuggag	NW_021770687.1_unplaced_genomic_scaffold_Scaffold_21241;HRSCAF=23394:2408..2473:-	21241	2408	2473	2440.5
novel miRNA	api-mir-x100-2	NW_021770687.1_unplaced_genomic_scaffold_Scaffold_21241;HRSCAF=23394_41059	N	2700	0.90 ± 0.02	NA	5492	5476	2	14	no	NA		ucgguacguguccuuguaugacu	ucauacaagaacacauauuggag	ucgguacguguccuuguaugacuugugcuagauuaucaaaagucauacaagaacacauauuggag	NW_021770687.1_unplaced_genomic_scaffold_Scaffold_21241;HRSCAF=23394:787..852:-	21241	787	852	819.5
novel miRNA	api-mir-x100-3	NW_021770687.1_unplaced_genomic_scaffold_Scaffold_21241;HRSCAF=23394_41063	N	2700	0.90 ± 0.02	NA	5492	5476	2	14	no	NA		ucgguacguguccuuguaugacu	ucauacaagaacacauauuggag	ucgguacguguccuuguaugacuugugcuagauuaucaaaagucauacaagaacacauauuggag	NW_021770687.1_unplaced_genomic_scaffold_Scaffold_21241;HRSCAF=23394:4029..4094:-	21241	4029	4094	4061.5
novel miRNA	api-mir-x100-4	NW_021770687.1_unplaced_genomic_scaffold_Scaffold_21241;HRSCAF=23394_41065	N	2700	0.90 ± 0.02	NA	5486	5476	2	8	no	NA		ucgguacguguccuuguaugacu	ucauacaagaauacauauuggag	ucgguacguguccuuguaugacuugugcuagauuaucaaaagucauacaagaauacauauuggag	NW_021770687.1_unplaced_genomic_scaffold_Scaffold_21241;HRSCAF=23394:5652..5717:-	21241	5652	5717	5684.5
novel miRNA	api-mir-x101-1	NC_042493.1_chromosome_X_13451	N	510	0.90 ± 0.02	NA	1018	1004	0	14	yes	NA		ucgguauguguccucguaugacu	ucauacaagaacacauauuggag	ucgguauguguccucguaugacuugugcuagauuauccaaagucauacaagaacacauauuggag	NC_042493.1_chromosome_X:119941032..119941097:-	X	119941032	119941097	1.19941e+08
novel miRNA	api-mir-x101-2	NW_021770687.1_unplaced_genomic_scaffold_Scaffold_21241;HRSCAF=23394_41067	N	510	0.90 ± 0.02	NA	1020	1004	2	14	no	NA		ucgguauguguccucguaugacu	ucauacaagaacacauauuggag	ucgguauguguccucguaugacuugugcuagauuaucaaaagucauacaagaacacauauuggag	NW_021770687.1_unplaced_genomic_scaffold_Scaffold_21241;HRSCAF=23394:7007..7072:-	21241	7007	7072	7039.5
novel miRNA	api-mir-x101-3	NW_021774609.1_unplaced_genomic_scaffold_Scaffold_5007;HRSCAF=5560_45424	N	510	0.90 ± 0.02	NA	1018	1004	0	14	no	NA		ucgguauguguccucguaugacu	ucauacaagaacacauauuggag	ucgguauguguccucguaugacuugugcuagauuauccaaagucauacaagaacacauauuggag	NW_021774609.1_unplaced_genomic_scaffold_Scaffold_5007;HRSCAF=5560:583..648:+	5007	583	648	615.5
novel miRNA	api-mir-x102-1	NC_042493.1_chromosome_X_13449	N	44	0.90 ± 0.02	NA	85	71	0	14	yes	NA		ucgguauguguucuuguauggc	ucauacaagaacacauauuggag	ucgguauguguucuuguauggcaugugcuagauuauccaaagucauacaagaacacauauuggag	NC_042493.1_chromosome_X:119924403..119924468:-	X	119924403	119924468	1.19924e+08
novel miRNA	api-mir-x102-2	NW_021778309.1_unplaced_genomic_scaffold_Scaffold_8348;HRSCAF=8934_46198	N	42	0.90 ± 0.02	NA	85	71	0	14	no	NA		ucgguauguguucuuguauggc	ucauacaagaacacauauuggag	ucgguauguguucuuguauggcaugugcuagauuauccaaagucauacaagaacacauauuggag	NW_021778309.1_unplaced_genomic_scaffold_Scaffold_8348;HRSCAF=8934:448..513:+	8348	448	513	480.5
novel miRNA	api-mir-x102-3	NC_042493.1_chromosome_X_13445	N	1.3	0.80 ± 0.03	NA	72	71	1	0	yes	NA		ucgguauguguucuuguauggc	cauacaauaacucauauuggag	ucgguauguguucuuguauggcaugugcuagauuaucaaaagucauacaauaacucauauuggag	NC_042493.1_chromosome_X:119916351..119916416:-	X	119916351	119916416	1.19916e+08
novel miRNA	api-mir-x103	NC_042495.1_chromosome_A2_28935	N	18	0.90 ± 0.02	NA	36	34	0	2	yes	NA		ucguguuacaaaaaugguggaga	uccccaauuuuguuacacaagu	ucguguuacaaaaaugguggagauauaccguacgauucuuuuucuuaccacgaaaaugucucuccccaauuuuguuacacaagu	NC_042495.1_chromosome_A2:44425247..44425331:-	A2	44425247	44425331	44425289
novel miRNA	api-mir-x104	NC_042495.1_chromosome_A2_25425	N	250	0.90 ± 0.02	NA	501	482	0	19	yes	NA		ucuacaacuuugaguuaaucacu	ugauuaacucuaaauugucuaugcc	ugauuaacucuaaauugucuaugccuaaauuuuuuucccggucuacaacuuugaguuaaucacu	NC_042495.1_chromosome_A2:54767755..54767819:+	A2	54767755	54767819	54767787
novel miRNA	api-mir-x105-1	NC_042495.1_chromosome_A2_29042	N	1.2	0.80 ± 0.03	NA	45	44	0	1	yes	NA		ucugauggugguugccagcu	guggcccggucgacuucgac	guggcccggucgacuucgacuucaauugcaacagguugguguagucugauggugguugccagcu	NC_042495.1_chromosome_A2:48262333..48262397:-	A2	48262333	48262397	48262365
novel miRNA	api-mir-x105-2	NC_042493.1_chromosome_X_9250	N	1.2	0.80 ± 0.03	NA	45	44	0	1	yes	NA		ucugauggugguugccagcu	guggcccggucgacuucgac	guggcccggucgacuucgacuucaauugcaacagguugguguagucugauggugguugccagcu	NC_042493.1_chromosome_X:32846564..32846628:-	X	32846564	32846628	32846596
novel miRNA	api-mir-x106	NC_042494.1_chromosome_A1_18754	Y	2	0.82 ± 0.03	NA	73	48	0	25	yes	NA		ucugugacugacucggauggcgccg	cgcccgccggucugucacagaa	ucugugacugacucggauggcgccggacuggugggcgcccgccggucugucacagaa	NC_042494.1_chromosome_A1:164141216..164141273:+	A1	164141216	164141273	1.64141e+08
novel miRNA	api-mir-x107	NC_042493.1_chromosome_X_11067	Y	2900	0.90 ± 0.02	NA	5724	5719	0	5	yes	NA	dme-miR-9a-5p_MIMAT0000114_Drosophila_melanogaster_miR-9a-5p	ucuuugguauucuagcuguagg	uaaagcuuuaguaccaaaguu	ucuuugguauucuagcuguagguuaaauuuuuaagaaacauccuaaagcuuuaguaccaaaguu	NC_042493.1_chromosome_X:62788276..62788340:-	X	62788276	62788340	62788308
novel miRNA	api-mir-x108	NC_042493.1_chromosome_X_5333	Y	5.1	0.90 ± 0.02	NA	1899	1884	0	15	yes	NA	dme-miR-279-3p_MIMAT0000341_Drosophila_melanogaster_miR-279-3p	ugacuagaguuuauacuaccg	cguuaguauaacucuuagugac	cguuaguauaacucuuagugacauuggaauuuaaaauauugugacuagaguuuauacuaccg	NC_042493.1_chromosome_X:97483473..97483535:+	X	97483473	97483535	97483504
novel miRNA	api-mir-x109	NC_042493.1_chromosome_X_8091	N	26	0.90 ± 0.02	NA	48	47	0	1	yes	NA	dme-bantam-3p_MIMAT0000365_Drosophila_melanogaster_bantam-3p	ugagaucauuauaaaacuuuau	aaaguguuauuuugaucuucauc	ugagaucauuauaaaacuuuaugugauauuaauacaauaaaguguuauuuugaucuucauc	NC_042493.1_chromosome_X:13347565..13347626:-	X	13347565	13347626	1.33476e+07
novel miRNA	api-mir-x110	NC_042496.1_chromosome_A3_33846	Y	240	0.90 ± 0.02	NA	488	338	0	150	yes	NA		ugagccauccuuuauuaccgu	auaauaaagguugucaaaaca	auaauaaagguugucaaaacaaaaaaaaauuuuaaauuugugagccauccuuuauuaccgu	NC_042496.1_chromosome_A3:38681659..38681720:-	A3	38681659	38681720	3.86817e+07
novel miRNA	api-mir-x111	NC_042496.1_chromosome_A3_31702	N	23	0.90 ± 0.02	NA	49	45	0	4	yes	NA		ugagugugauauuaugguucuug	uuugccauaauauacacuuucu	ugagugugauauuaugguucuuguauauauuuauuucauuugccauaauauacacuuucu	NC_042496.1_chromosome_A3:20626332..20626392:+	A3	20626332	20626392	20626362
novel miRNA	api-mir-x112	NC_042493.1_chromosome_X_4559	N	110	0.90 ± 0.02	NA	211	178	0	33	yes	NA	tca-miR-11626a-3p_MIMAT0045541_Tribolium_castaneum_miR-11626a-3p	ugaguugauguucuuguugcug	ggaauaaggacauuaguugcacu	ggaauaaggacauuaguugcacucgaugaccagggaggugaguugauguucuuguugcug	NC_042493.1_chromosome_X:85143755..85143815:+	X	85143755	85143815	85143785
novel miRNA	api-mir-x113	NC_042496.1_chromosome_A3_31706	N	42	0.90 ± 0.02	NA	81	62	0	19	yes	NA	tca-miR-11619d-5p_MIMAT0045565_Tribolium_castaneum_miR-11619d-5p	ugauagucauauuauggucauug	uuggccauaauauacacucucu	ugauagucauauuauggucauuguauauauuuauuucauuggccauaauauacacucucu	NC_042496.1_chromosome_A3:20631419..20631479:+	A3	20631419	20631479	20631449
novel miRNA	api-mir-x114-1	NC_042496.1_chromosome_A3_31718	N	26	0.90 ± 0.02	NA	56	37	0	19	yes	NA		ugauggucauauuauggucauug	uuggccauaauauacacucucu	ugauggucauauuauggucauuguauauauauauuucauuggccauaauauacacucucu	NC_042496.1_chromosome_A3:20638270..20638330:+	A3	20638270	20638330	20638300
novel miRNA	api-mir-x114-2	NC_042496.1_chromosome_A3_31758	N	17	0.90 ± 0.02	NA	42	37	0	5	yes	NA		ugauggucauauuauggucauug	uuggucauaauauacacucucu	ugauggucauauuauggucauuguauauauuuauuucauuggucauaauauacacucucu	NC_042496.1_chromosome_A3:20701413..20701473:+	A3	20701413	20701473	20701443
novel miRNA	api-mir-x115	NC_042496.1_chromosome_A3_31738	N	24	0.90 ± 0.02	NA	48	45	0	3	yes	NA		ugcauguuuuugaauuccauaucu	auugugauucauuaacaugugaa	ugcauguuuuugaauuccauaucugugaauaaaauauaagauugugauucauuaacaugugaa	NC_042496.1_chromosome_A3:20655955..20656018:+	A3	20655955	20656018	2.0656e+07
novel miRNA	api-mir-x116	NC_042496.1_chromosome_A3_31713	N	150	0.90 ± 0.02	NA	311	293	0	18	yes	NA		ugccacuuugaauucuguaacga	cuuaaaguuuucaaaguggguauc	cuuaaaguuuucaaaguggguaucgauuuauaaaaugaugccacuuugaauucuguaacga	NC_042496.1_chromosome_A3:20637692..20637753:+	A3	20637692	20637753	2.06377e+07
novel miRNA	api-mir-x117-1	NC_042496.1_chromosome_A3_33142	N	150	0.90 ± 0.02	NA	294	276	0	18	yes	NA		ugccacuuugaauucuuuaacga	cuuaaaguuuucaaaguggguauc	cuuaaaguuuucaaaguggguaucgauuuauaaaaaugaugccacuuugaauucuuuaacga	NC_042496.1_chromosome_A3:20713492..20713554:-	A3	20713492	20713554	20713523
novel miRNA	api-mir-x117-2	NC_042496.1_chromosome_A3_31699	N	140	0.90 ± 0.02	NA	294	276	0	18	yes	NA		ugccacuuugaauucuuuaacga	cuuaaaguuuucaaaguggguauc	cuuaaaguuuucaaaguggguaucgauuuauaaaaaugaugccacuuugaauucuuuaacga	NC_042496.1_chromosome_A3:20625701..20625763:+	A3	20625701	20625763	20625732
novel miRNA	api-mir-x118	NC_042495.1_chromosome_A2_28927	N	1800	0.90 ± 0.02	NA	3685	3611	4	70	yes	NA		ugcgucaacuauuguuuguacugug	agcuaaucuuaguuaacgcugu	ugcgucaacuauuguuuguacugugcaacaauuuuuauaucgcagcuaaucuuaguuaacgcugu	NC_042495.1_chromosome_A2:44027360..44027425:-	A2	44027360	44027425	4.40274e+07
novel miRNA	api-mir-x119-1	NC_042493.1_chromosome_X_5338	N	3.6	0.84 ± 0.03	NA	189	126	0	63	yes	NA	tca-miR-750-5p_MIMAT0018820_Tribolium_castaneum_miR-750-5p	ugguggaaaauuuagacuuu	acagucuuuauuuucuacgauu	ugguggaaaauuuagacuuuagucuuuuuaugguuaucuacagucuuuauuuucuacgauu	NC_042493.1_chromosome_X:97486434..97486495:+	X	97486434	97486495	9.74865e+07
novel miRNA	api-mir-x119-2	NC_042493.1_chromosome_X_5340	N	3.6	0.84 ± 0.03	NA	189	126	0	63	yes	NA	tca-miR-750-5p_MIMAT0018820_Tribolium_castaneum_miR-750-5p	ugguggaaaauuuagacuuu	acagucuuuauuuucuacgauu	ugguggaaaauuuagacuuuagucuuuuuauggauaucuacagucuuuauuuucuacgauu	NC_042493.1_chromosome_X:97486675..97486736:+	X	97486675	97486736	9.74867e+07
novel miRNA	api-mir-x119-3	NC_042493.1_chromosome_X_5348	N	3.5	0.84 ± 0.03	NA	189	126	0	63	yes	NA	tca-miR-750-5p_MIMAT0018820_Tribolium_castaneum_miR-750-5p	ugguggaaaauuuagacuuu	acagucuuuauuuucuacgauu	ugguggaaaauuuagacuuuagucuuuuuaugguuaucuacagucuuuauuuucuacgauu	NC_042493.1_chromosome_X:97488410..97488471:+	X	97488410	97488471	9.74884e+07
novel miRNA	api-mir-x120	NC_042495.1_chromosome_A2_28859	N	460	0.90 ± 0.02	NA	903	883	0	20	yes	NA		uguaccaggacuucuauuuauau	uauagauagauuccgguauau	uguaccaggacuucuauuuauauguuucuacuuaucauauauagauagauuccgguauau	NC_042495.1_chromosome_A2:40717714..40717774:-	A2	40717714	40717774	40717744
novel miRNA	api-mir-x121	NC_042496.1_chromosome_A3_31719	Y	64	0.90 ± 0.02	NA	132	130	0	2	yes	NA		uuagcuugaauucagaaauguuga	cggcauuucucuuuucaaucuu	cggcauuucucuuuucaaucuuuauuaaaauuuuaaaauuagcuugaauucagaaauguuga	NC_042496.1_chromosome_A3:20638389..20638451:+	A3	20638389	20638451	20638420
novel miRNA	api-mir-x122	NC_042495.1_chromosome_A2_27191	N	1	0.80 ± 0.03	NA	38	37	0	1	yes	NA		uuaguuaacaggucuauggaugu	ccauagacccauuaacua	ccauagacccauuaacuaauuuauaauacuaauuuaaauauuuaguuaacaggucuauggaugu	NC_042495.1_chromosome_A2:112113655..112113719:+	A2	112113655	112113719	112113687
novel miRNA	api-mir-x123	NC_042494.1_chromosome_A1_19360	N	40	0.90 ± 0.02	NA	85	58	0	27	yes	NA		uuauaacauuggugugaguauc	uuacauacaucaaacguuauacugu	uuacauacaucaaacguuauacuguuauuauugaaugcgcauuauaacauuggugugaguauc	NC_042494.1_chromosome_A1:16168210..16168273:-	A1	16168210	16168273	1.61682e+07
novel miRNA	api-mir-x124	NC_042495.1_chromosome_A2_29568	Y	1.5	0.80 ± 0.03	NA	136	123	1	12	yes	NA		uuaucgucuucacuuggucg	cgaucaaguucagacgaugacc	cgaucaaguucagacgaugaccagaugaccgccuaaaacugguuuggucccauguuaacugauuaucgucuucacuuggucg	NC_042495.1_chromosome_A2:64081848..64081930:-	A2	64081848	64081930	64081889
novel miRNA	api-mir-x125	NC_042495.1_chromosome_A2_27657	N	92	0.90 ± 0.02	NA	179	176	0	3	yes	NA		uuauuauccagaacugacugagc	cagucaguuacggauaaguaca	uuauuauccagaacugacugagcggccaguuuauaagauauacagcccagucaguuacggauaaguaca	NC_042495.1_chromosome_A2:8399350..8399419:-	A2	8399350	8399419	8.39938e+06
novel miRNA	api-mir-x126	NC_042493.1_chromosome_X_7293	N	840	0.90 ± 0.02	NA	1651	1584	0	67	yes	NA		uucauggaaguccguuaaccugc	aggugaacggauguccuugaaug	aggugaacggauguccuugaauguguuauuugcuucguucauggaaguccguuaaccugc	NC_042493.1_chromosome_X:127122705..127122765:+	X	127122705	127122765	127122735
novel miRNA	api-mir-x127	NC_042493.1_chromosome_X_4268	N	130	0.90 ± 0.02	NA	271	179	0	92	yes	NA		uucuccacuccuuauuggcug	accaaugagaaguggagaacu	uucuccacuccuuauuggcugucaaucauauauauacauauauaauaucgaacaaaaucaaccaaugagaaguggagaacu	NC_042493.1_chromosome_X:71525063..71525144:+	X	71525063	71525144	7.15251e+07
novel miRNA	api-mir-x128	NC_042494.1_chromosome_A1_20395	Y	1.2	0.80 ± 0.03	NA	166	163	0	3	yes	NA		uucuccacuucuuaauggcug	aaccaauaagaaguggaggacu	uucuccacuucuuaauggcugucaaucauauacauacauauacaacauagaacaaaaucaaccaauaagaaguggaggacu	NC_042494.1_chromosome_A1:50931684..50931765:-	A1	50931684	50931765	5.09317e+07
novel miRNA	api-mir-x129	NC_042496.1_chromosome_A3_31698	Y	27	0.90 ± 0.02	NA	54	53	0	1	yes	NA		uugagcucuugucaauauuaug	uaaaauuggcaauugcuucaaau	uugagcucuugucaauauuauguugaauuaaaaaucauaaaauuggcaauugcuucaaau	NC_042496.1_chromosome_A3:20624043..20624103:+	A3	20624043	20624103	20624073
novel miRNA	api-mir-x130	NC_042494.1_chromosome_A1_14848	N	260	0.90 ± 0.02	NA	541	507	0	34	yes	NA		uugcacaauuucacacuuugauu	uacgaguggucuuauugugc	uugcacaauuucacacuuugauuauuaauacuugauucuuacgaguggucuuauugugc	NC_042494.1_chromosome_A1:28518294..28518353:+	A1	28518294	28518353	2.85183e+07
novel miRNA	api-mir-x131	NC_042494.1_chromosome_A1_22154	Y	1.2	0.80 ± 0.03	NA	60708	60688	0	20	yes	NA		uugcuuuuuaacaaguuucgcu	gggaaauuuguuaaaaagcaaagcgu	gggaaauuuguuaaaaagcaaagcgugccuauuauuaccuugcuuuuuaacaaguuucgcu	NC_042494.1_chromosome_A1:120258079..120258140:-	A1	120258079	120258140	1.20258e+08
novel miRNA	api-mir-x132	NC_042493.1_chromosome_X_10773	N	460	0.90 ± 0.02	NA	909	888	15	6	yes	NA		uugguuugaacucucauauugau	cauaugaugguucauaccgaua	uugguuugaacucucauauugauuauaaaaaauaaugaauuuaauucuauaucauaugaugguucauaccgaua	NC_042493.1_chromosome_X:52951397..52951471:-	X	52951397	52951471	52951434
novel miRNA	api-mir-x133	NC_042496.1_chromosome_A3_31739	N	750	0.90 ± 0.02	NA	1478	1467	0	11	yes	NA		uuguaacucgugaacauguuaa	aacauguuuucgggugacauauc	aacauguuuucgggugacauaucugugaauaaaaugauuguaacucgugaacauguuaa	NC_042496.1_chromosome_A3:20660056..20660115:+	A3	20660056	20660115	2.06601e+07
novel miRNA	api-mir-x134	NC_042494.1_chromosome_A1_17309	Y	1.5	0.80 ± 0.03	NA	208	206	0	2	yes	NA		uuuaaaauacucauggcucgcu	agcaaguuaugaguauuuua	agcaaguuaugaguauuuuaaaaugcacaaacaauuuacaauuuuaaaauacucauggcucgcu	NC_042494.1_chromosome_A1:108901190..108901254:+	A1	108901190	108901254	108901222
novel miRNA	api-mir-x135	NC_042493.1_chromosome_X_1401	N	37	0.90 ± 0.02	NA	73	66	6	1	yes	NA		uuuacccaauauauggcuauau	uauccauguuuuggguauacacu	uauccauguuuuggguauacacuugauucuucggaaccguauuguagagguguuuacccaauauauggcuauau	NC_042493.1_chromosome_X:25178749..25178823:+	X	25178749	25178823	25178786
novel miRNA	api-mir-x136-1	NC_042495.1_chromosome_A2_27037	N	34	0.90 ± 0.02	NA	65	61	0	4	yes	NA		uuuagugguauaauuauaggc	acaauaauuauaccacuaaau	acaauaauuauaccacuaaauaguuauggugaaacuuauuuagugguauaauuauaggc	NC_042495.1_chromosome_A2:107594234..107594293:+	A2	107594234	107594293	1.07594e+08
novel miRNA	api-mir-x136-2	NW_021770387.1_unplaced_genomic_scaffold_Scaffold_20972;HRSCAF=22679_38795	N	32	0.90 ± 0.02	NA	65	61	0	4	no	NA		uuuagugguauaauuauaggc	acaauaauuauaccacuaaau	acaauaauuauaccacuaaauaguuauggugaaacuuauuuagugguauaauuauaggc	NW_021770387.1_unplaced_genomic_scaffold_Scaffold_20972;HRSCAF=22679:10079..10138:+	20972	10079	10138	10108.5
novel miRNA	api-mir-x137	NW_021773578.1_unplaced_genomic_scaffold_Scaffold_407;HRSCAF=838_45105	N	2.4	0.82 ± 0.03	NA	53	48	1	4	no	NA	ame-miR-3734-3p_MIMAT0018603_Apis_mellifera_miR-3734-3p	uuucgcacugcgacgagggac	ugcgcuuucgcggacgggcgauaaugaug	ugcgcuuucgcggacgggcgauaaugaugaacaguaaaaacacuuaaugcauuucgcacugcgacgagggac	NW_021773578.1_unplaced_genomic_scaffold_Scaffold_407;HRSCAF=838:8664..8736:+	407	8664	8736	8700
novel miRNA	api-mir-x138	NC_042493.1_chromosome_X_3665	Y	1.4	0.80 ± 0.03	NA	415	336	0	79	yes	NA		uuugaccuccguuugcgugcau	auguacacagaggucauacug	auguacacagaggucauacuguaaaaaaaaaaaauaguuugaccuccguuugcgugcau	NC_042493.1_chromosome_X:52909297..52909356:+	X	52909297	52909356	5.29093e+07
novel miRNA	api-mir-x139	NC_042496.1_chromosome_A3_33194	N	1100	0.90 ± 0.02	NA	2325	2324	0	1	yes	NA		uuugauaucagguuguagcucc	agcuccuuccugaggucauugu	agcuccuuccugaggucauuguuuguaaauauuuuaaaauuacuuugauaucagguuguagcucc	NC_042496.1_chromosome_A3:20817066..20817131:-	A3	20817066	20817131	2.08171e+07
novel miRNA	api-mir-x140	NW_021770979.1_unplaced_genomic_scaffold_Scaffold_21504;HRSCAF=24140_42358	N	41	0.90 ± 0.02	NA	83	81	0	2	no	NA		uuugauccucauuagaaaccu	guuuucuaguggggaucagaacg	guuuucuaguggggaucagaacgugucaauuguuuguuugauccucauuagaaaccu	NW_021770979.1_unplaced_genomic_scaffold_Scaffold_21504;HRSCAF=24140:74057..74114:-	21504	74057	74114	74085.5
novel miRNA	api-mir-x141	NC_042494.1_chromosome_A1_18740	N	140	0.90 ± 0.02	NA	282	267	0	15	yes	NA		uuugggauuucuuagggucugu	gaacucgaagaaauuccaaaau	uuugggauuucuuagggucugugugaauuugacugacgaacucgaagaaauuccaaaau	NC_042494.1_chromosome_A1:163468218..163468277:+	A1	163468218	163468277	1.63468e+08
novel miRNA	api-mir-x142	NC_042496.1_chromosome_A3_31729	N	280	0.90 ± 0.02	NA	564	563	0	1	yes	NA		uuuggucucaguuaguggcucc	agcuccuuccugaggucauugu	agcuccuuccugaggucauuguuuguaaauauuuuaaaauaacuuuggucucaguuaguggcucc	NC_042496.1_chromosome_A3:20650099..20650164:+	A3	20650099	20650164	2.06501e+07
novel miRNA	api-mir-x143	NC_042496.1_chromosome_A3_33154	N	120	0.90 ± 0.02	NA	230	223	0	7	yes	NA	tca-miR-3829-3p_MIMAT0018689_Tribolium_castaneum_miR-3829-3p	uuugguuucaggauuuagaucg	agcuacuuccugagaucauugu	agcuacuuccugagaucauuguuuguaaauauuuuaaaauuacuuugguuucaggauuuagaucg	NC_042496.1_chromosome_A3:20740906..20740971:-	A3	20740906	20740971	2.07409e+07
novel miRNA	api-mir-x144	NC_042493.1_chromosome_X_13207	N	150	0.90 ± 0.02	NA	303	296	0	7	yes	NA		uuuucuugucuggguguuguagu	uacuacucccgacaagauuucu	uuuucuugucuggguguuguagugugcauugaacaacuacuacucccgacaagauuucu	NC_042493.1_chromosome_X:113979851..113979910:-	X	113979851	113979910	1.1398e+08
miRNA candidate	NA	NC_042493.1_chromosome_X_13191	N	7.6	0.90 ± 0.02	NA	17	12	0	5	yes	NA		uuuaaaauaguauucacuugugau	caccgugaaacuauuuuaaacu	uuuaaaauaguauucacuugugauuuuugaauuaaagacaucaccgugaaacuauuuuaaacu	NC_042493.1_chromosome_X:113570764..113570827:-	X	113570764	113570827	1.13571e+08
miRNA candidate	NA	NC_042496.1_chromosome_A3_31704	N	21	0.90 ± 0.02	NA	43	19	0	24	yes	NA	dme-miR-4959-5p_MIMAT0020179_Drosophila_melanogaster_miR-4959-5p	uuggccauaauauacacucucu	ugauggucauauuaugguucuug	ugauggucauauuaugguucuuguauauauuuauuucauuggccauaauauacacucucu	NC_042496.1_chromosome_A3:20630188..20630248:+	A3	20630188	20630248	20630218
miRNA candidate	NA	NC_042496.1_chromosome_A3_31750	N	6.1	0.90 ± 0.02	NA	29	24	0	5	yes	NA		ugauggucauauuaugguucuug	uuggucauaauauacacucucu	ugauggucauauuaugguucuuguauauauuuauuucauuggucauaauauacacucucu	NC_042496.1_chromosome_A3:20697028..20697088:+	A3	20697028	20697088	20697058
miRNA candidate	NA	NC_042496.1_chromosome_A3_33202	N	11	0.90 ± 0.02	NA	25	24	0	1	yes	NA	dme-miR-4958-3p_MIMAT0020178_Drosophila_melanogaster_miR-4958-3p	uagguaccuaaacuuuaaaagu	uuuuaaaguuucuguauuuuaug	uuuuaaaguuucuguauuuuaugugacuaaauaaaaaucauagguaccuaaacuuuaaaagu	NC_042496.1_chromosome_A3:20822744..20822806:-	A3	20822744	20822806	20822775
miRNA candidate	NA	NC_042496.1_chromosome_A3_32634	N	12	0.90 ± 0.02	NA	25	17	0	8	yes	NA		uaagugucuuuuguuaaauua	aauuuaacguaagacucuuuacg	aauuuaacguaagacucuuuacgugauauauuuaugguauguaagugucuuuuguuaaauua	NC_042496.1_chromosome_A3:2176594..2176656:-	A3	2176594	2176656	2176625
miRNA candidate	NA	NC_042495.1_chromosome_A2_28853	N	16	0.90 ± 0.02	NA	31	22	0	9	yes	NA		guaauccguuuagacgucgcagu	ugcggucuaaauaugauuauu	guaauccguuuagacgucgcagucgacauuauuuuuucacugcggucuaaauaugauuauu	NC_042495.1_chromosome_A2:39898432..39898493:-	A2	39898432	39898493	3.98985e+07
miRNA candidate	NA	NC_042493.1_chromosome_X_7008	N	2.1	0.82 ± 0.03	NA	35	23	12	0	yes	NA		cuuuuucuccgguacugcucu	agcauuaccggcgagcaagga	cuuuuucuccgguacugcucuccuguugacgaaucuacuuaaagaaguaaauccgucaacaggagagcauuaccggcgagcaagga	NC_042493.1_chromosome_X:120423026..120423112:+	X	120423026	120423112	120423069
miRNA candidate	NA	NC_042493.1_chromosome_X_13346	N	10	0.90 ± 0.02	NA	21	17	0	4	yes	NA		cccauguaugguuuguagaag	uuuguaaaccauguucguggcg	uuuguaaaccauguucguggcgcugcaguuuaaaagucgcccauguaugguuuguagaag	NC_042493.1_chromosome_X:117603945..117604005:-	X	117603945	117604005	117603975
miRNA candidate	NA	NC_042496.1_chromosome_A3_31716	N	17	0.90 ± 0.02	NA	28	13	0	15	yes	NA	ame-miR-9875-3p_MIMAT0037279_Apis_mellifera_miR-9875-3p	augggaugaaagcauuauaucu	auaaaauucuuuuguccuaug	augggaugaaagcauuauaucugugcauauuuaaaugauaaaauucuuuuguccuaug	NC_042496.1_chromosome_A3:20638010..20638068:+	A3	20638010	20638068	20638039
miRNA candidate	NA	NC_042496.1_chromosome_A3_33139	N	17	0.90 ± 0.02	NA	28	13	0	15	yes	NA	ame-miR-9875-3p_MIMAT0037279_Apis_mellifera_miR-9875-3p	augggaugaaagcauuauaucu	auaaaauucuuuuguccuaug	augggaugaaagcauuauaucugugcauauuuaaaugauaaaauucuuuuguccuaug	NC_042496.1_chromosome_A3:20713177..20713235:-	A3	20713177	20713235	20713206
miRNA candidate	NA	NC_042493.1_chromosome_X_12746	N	16	0.90 ± 0.02	NA	35	24	0	11	yes	NA		augcucucgaauuaucuaggga	uacuagauucuucuugagcuuu	uacuagauucuucuugagcuuuuugucacuugguuacagcuaaaaugcucucgaauuaucuaggga	NC_042493.1_chromosome_X:102969345..102969411:-	X	102969345	102969411	102969378
miRNA candidate	NA	NC_042493.1_chromosome_X_324	N	6.3	0.90 ± 0.02	NA	11	10	0	1	yes	NA		auccaaaacuggcagagcggc	cgcccaaucaguucuggauaa	auccaaaacuggcagagcggcauaucuuauaaccuggccgcccaaucaguucuggauaa	NC_042493.1_chromosome_X:10091526..10091585:+	X	10091526	10091585	1.00916e+07
miRNA candidate	NA	NC_042495.1_chromosome_A2_28164	N	1.7	0.80 ± 0.03	NA	32	29	0	3	yes	NA		auacagcgacugaaugcaauu	aauugcauucaacugcuggauuugcugu	aauugcauucaacugcuggauuugcuguaucugcuugcauacagcgacugaaugcaauu	NC_042495.1_chromosome_A2:23009745..23009804:-	A2	23009745	23009804	2.30098e+07
miRNA candidate	NA	NW_021770281.1_unplaced_genomic_scaffold_Scaffold_20877;HRSCAF=22384_37835	N	5.9	0.90 ± 0.02	NA	16	11	1	4	no	NA		acgaauauauguuuuuacaagggu	cuuuaaaaacauauauuuguuuu	acgaauauauguuuuuacaaggguuuuaauaaucaaauagauaccuuuaaaaacauauauuuguuuu	NW_021770281.1_unplaced_genomic_scaffold_Scaffold_20877;HRSCAF=22384:4751..4818:-	20877	4751	4818	4784.5
miRNA candidate	NA	NW_021770280.1_unplaced_genomic_scaffold_Scaffold_20876;HRSCAF=22383_37833	N	5.9	0.90 ± 0.02	NA	16	11	1	4	no	NA		acgaauauauguuuuuacaagggu	cuuuaaaaacauauauuuguuuu	acgaauauauguuuuuacaaggguuuuaauaaucaaauagauaccuuuaaaaacauauauuuguuuu	NW_021770280.1_unplaced_genomic_scaffold_Scaffold_20876;HRSCAF=22383:1556..1623:-	20876	1556	1623	1589.5
miRNA candidate	NA	NC_042496.1_chromosome_A3_33191	N	14	0.90 ± 0.02	NA	31	24	0	7	yes	NA		aaucuauaugacuuggacuaug	auagucaggucauaagaucug	aaucuauaugacuuggacuaugagaauaauuuauacauagucaggucauaagaucug	NC_042496.1_chromosome_A3:20816910..20816967:-	A3	20816910	20816967	2.08169e+07
miRNA candidate	NA	NC_042495.1_chromosome_A2_26109	N	31	0.90 ± 0.02	NA	53	26	0	27	yes	NA	tca-miR-6008-5p_MIMAT0023557_Tribolium_castaneum_miR-6008-5p	aacugcugagcauaaauuaacu	caaauuuauguugagcaguug	caaauuuauguugagcaguugaaguuaguuuugcaucaacugcugagcauaaauuaacu	NC_042495.1_chromosome_A2:78047127..78047186:+	A2	78047127	78047186	7.80472e+07
miRNA candidate	NA	NC_042493.1_chromosome_X_8094	N	7	0.90 ± 0.02	NA	16	15	0	1	yes	NA		aaaguauuguuuuggucuuauu	uaagaucauuauaauacuuuau	uaagaucauuauaauacuuuaugugauauuaaaacaauaaaguauuguuuuggucuuauu	NC_042493.1_chromosome_X:13348904..13348964:-	X	13348904	13348964	13348934
