# Supplementary material for: Male-Biased microRNA Discovery in the Pea Aphid
Source: Insects. 2021 Jun 8;12(6):533. doi: 10.3390/insects12060533 (PMC8228725; doi:10.3390/insects12060533)
Supplement: Supplementary file 1 [file insects-12-00533-s001.zip › supplementary_data/supplementary table/STable4.xlsx]

## Sheet: STable4
Supplemental Table 4: Location of all miRNAs.
miR	Chromosome / Scaffold	Start Coordites	End Coordites	Center Coordite	Cluster	Cluster Type	Precursor Sequence	Mature Sequence
api-mir-x56	46	1060	1102	1081			guaccgagacguuagaggugaaaucuuggaucgucucgagac	cuuggaucgucucgagac
api-mir-x137	407	8664	8736	8700			ugcgcuuucgcggacgggcgauaaugaugaacaguaaaaacacuuaaugcauuucgcacugcgacgagggac	uuucgcacugcgacgagggac
api-mir-x83	1162	3324	3396	3360			uaugagaguuguggcguacgggccgggccucguugccggggcgcacgugacgguccaagucucccuugaacg	uaugagaguuguggcguacgggccg
api-mir-1923	3530	159	218	188.5			aacuugccauuuaaaaugcuggcuucgauaacguuuuucaauaauauuuuaaugacuaau	aaucgcguaccguugcacagucguggc
api-mir-x90-1	3620	285	350	317.5			ucaguauguguccuugaaugugcugugcuauauuaucaaaccacauucaaggacucauauuggag	ucaguauguguccuugaaugug
api-mir-x101-3	5007	583	648	615.5			ucgguauguguccucguaugacuugugcuagauuauccaaagucauacaagaacacauauuggag	ucgguauguguccucguaugacu
api-mir-x102-2	8348	448	513	480.5			ucgguauguguucuuguauggcaugugcuagauuauccaaagucauacaagaacacauauuggag	ucgguauguguucuuguauggc
api-mir-3055-1	10798	577	634	605.5			aucguuuaucgcgaaccgcuaugugauuuaaaauuuagcaguucgcgauaagcggccg	gcaguucgcgauaagcggccg
api-mir-3055-2	10798	577	634	605.5			aucguuuaucgcgaaccgcuaugugauuuaaaauuuagcaguucgcgauaagcggccg	gcaguucgcgauaagcggccg
api-mir-3055-3	10798	577	634	605.5			aucguuuaucgcgaaccgcuaugugauuuaaaauuuagcaguucgcgauaagcggccg	gcaguucgcgauaagcggccg
api-mir-3055-4	10798	577	634	605.5			aucguuuaucgcgaaccgcuaugugauuuaaaauuuagcaguucgcgauaagcggccg	gcaguucgcgauaagcggccg
api-mir-3055-5	10798	577	634	605.5			aucguuuaucgcgaaccgcuaugugauuuaaaauuuagcaguucgcgauaagcggccg	gcaguucgcgauaagcggccg
api-mir-x49	11966	283	347	315			cggcauuucuguuuucaaucuuuauuaaaauuuuaaaauaagcuugaauucagaaaugucgaau	cggcauuucuguuuucaaucu
api-mir-x48	12455	530	602	566			cgagguggccgagcgguuuaaggcgucgguugcggcgcugccgucgcugguucgauucucggccacugggcg	cgagguggccgagcgguuu
api-mir-x8-2	14719	659	716	687.5			aaucgguggcgugaaccagugcuuugauuaaacagcaugggcggcgcuagggauuga	aaucgguggcgugaaccagugcu
api-mir-3017b-1	16525	10846	10787	10816.5			ccguguucugugacugacucggcuggcaacggacugagcccuccggucugucacggaaca	cggucugucacggaacacggga
api-mir-3017b-2	16525	10846	10787	10816.5			ccguguucugugacugacucggcuggcaacggacugagcccuccggucugucacggaaca	cggucugucacggaacacggga
api-mir-3021-1	16676	358	299	328.5			uugucuuguguaguccaugauagcaucgaaaccauccuccauggaaaauggacagcgcgg	uugucuuguguaguccaugauagcauc
api-mir-3021-2	16676	358	299	328.5			uugucuuguguaguccaugauagcaucgaaaccauccuccauggaaaauggacagcgcgg	uugucuuguguaguccaugauagcauc
api-mir-3021-3	16676	358	299	328.5			uugucuuguguaguccaugauagcaucgaaaccauccuccauggaaaauggacagcgcgg	uugucuuguguaguccaugauagcauc
api-mir-x73-5	16875	481	541	511	UGS 16875_cluster_1	Single family	acggguauacauguauguuaucugugcauauuuaaaugauaccauacuguuauauucggu	uaccauacuguuauauucggu
api-mir-x73-4	16875	1713	1773	1743	UGS 16875_cluster_1	Single family	acggguauacauguauguuaucugugcauauuuaaaugauaccauacuguuauauucggu	uaccauacuguuauauucggu
api-mir-x79-2	20353	1793	1855	1824			uauauuuaauaugaugugggcgcugcaguuuaaaagucgcacauuucauguuaaguagaagg	uauauuuaauaugaugugggcg
api-mir-x8-3	20746	17242	17299	17270.5			aaucgguggcgugaaccagugcuuugauuaaacagcaugggcggcgcuagggauuga	aaucgguggcgugaaccagugcu
api-mir-1923	20960	1506998	1507057	1.50703e+06	UGS 20960_cluster_1	Multi-family	aacuugccauuuaaaaugcuggcuucgauaacguuuuucaauaauauuuuaaugacuaau	aaucgcguaccguugcacagucguggc
api-mir-3034	20960	1508398	1508457	1.50843e+06	UGS 20960_cluster_1	Multi-family	ugcaacuguacaaugacaauaguaggauuauaggggucuauaaaccuacuaauauaaggu	ugcaacuguacaaugacaauaguagga
api-mir-x136-2	20972	10079	10138	10108.5			acaauaauuauaccacuaaauaguuauggugaaacuuauuuagugguauaauuauaggc	uuuagugguauaauuauaggc
api-mir-x100-2	21241	787	852	819.5	UGS 21241_cluster_1	Single family	ucgguacguguccuuguaugacuugugcuagauuaucaaaagucauacaagaacacauauuggag	ucgguacguguccuuguaugacu
api-mir-x100-1	21241	2408	2473	2440.5	UGS 21241_cluster_1	Single family	ucgguacguguccuuguaugacuugugcuagauuaucaaaagucauacaagaacacauauuggag	ucgguacguguccuuguaugacu
api-mir-x100-3	21241	4029	4094	4061.5	UGS 21241_cluster_1	Single family	ucgguacguguccuuguaugacuugugcuagauuaucaaaagucauacaagaacacauauuggag	ucgguacguguccuuguaugacu
api-mir-x100-4	21241	5652	5717	5684.5	UGS 21241_cluster_1	Single family	ucgguacguguccuuguaugacuugugcuagauuaucaaaagucauacaagaauacauauuggag	ucgguacguguccuuguaugacu
api-mir-x101-2	21241	7007	7072	7039.5	UGS 21241_cluster_1	Single family	ucgguauguguccucguaugacuugugcuagauuaucaaaagucauacaagaacacauauuggag	ucgguauguguccucguaugacu
api-mir-3021-1	21268	41206	41147	41176.5			uugucuuguguaguccaugauagcaucgaaaccauccuccauggaaaauggacagcgcgg	uugucuuguguaguccaugauagcauc
api-mir-3021-2	21268	41206	41147	41176.5			uugucuuguguaguccaugauagcaucgaaaccauccuccauggaaaauggacagcgcgg	uugucuuguguaguccaugauagcauc
api-mir-3021-3	21268	41206	41147	41176.5			uugucuuguguaguccaugauagcaucgaaaccauccuccauggaaaauggacagcgcgg	uugucuuguguaguccaugauagcauc
api-mir-x27-1	21429	40540	40620	40580			uuuuuucuuggcguggauguugauggacaauaugacagggucacgguuugucuuuucucauccggcucgaaggaccaaug	auccggcucgaaggaccaaug
api-mir-x140	21504	74057	74114	74085.5			guuuucuaguggggaucagaacgugucaauuguuuguuugauccucauuagaaaccu	uuugauccucauuagaaaccu
api-mir-x90-5	21745	599	664	631.5			ucaguauguguccuugaaugugcuguccuacauuaucaaaacacauugaaggaggcauauuggag	ucaguauguguccuugaaugug
api-mir-9a	A1	9304699	9304640	9.30467e+06			ucuuugguuaucuagcuguaugaguguuacguaugaagcuccucauaggucuaggugacc	ucuuugguuaucuagcuguauga
api-mir-x123	A1	16168210	16168273	1.61682e+07			uuacauacaucaaacguuauacuguuauuauugaaugcgcauuauaacauuggugugaguauc	uuauaacauuggugugaguauc
api-mir-x50	A1	19031586	19031651	1.90316e+07			cggggccccggcgauguuggcgggauugacacgauuauaacucccgcccuccccucgggccagga	cggggccccggcgauguuggcggga
api-mir-92b-1	A1	19244012	19243953	1.9244e+07	A1_cluster_1	Single family	agguuguguuguuugcaauauguauuguacauuaccgugugcgguccguacacgaucuca	uauugcacuugacccagccugc
api-mir-92b-2	A1	19244012	19243953	1.9244e+07	A1_cluster_1	Single family	agguuguguuguuugcaauauguauuguacauuaccgugugcgguccguacacgaucuca	uauugcacuugacccagccugc
api-mir-92a-1	A1	19244174	19244115	1.92441e+07	A1_cluster_1	Single family	uggucgucgacuugugcaacuauuguacaauuuuaaucagacuaauauugcacauguccc	uauugcacaugucccggccaau
api-mir-92a-2	A1	19244174	19244115	1.92441e+07	A1_cluster_1	Single family	uggucgucgacuugugcaacuauuguacaauuuuaaucagacuaauauugcacauguccc	uauugcacaugucccggccaau
api-mir-92a-1	A1	19291141	19291200	1.92912e+07	A1_cluster_2	Single family	uggucgucgacuugugcaacuauuguacaauuuuaaucagacuaauauugcacauguccc	uauugcacaugucccggccaau
api-mir-92a-2	A1	19291141	19291200	1.92912e+07	A1_cluster_2	Single family	uggucgucgacuugugcaacuauuguacaauuuuaaucagacuaauauugcacauguccc	uauugcacaugucccggccaau
api-mir-92b-1	A1	19291303	19291362	1.92913e+07	A1_cluster_2	Single family	agguuguguuguuugcaauauguauuguacauuaccgugugcgguccguacacgaucuca	uauugcacuugacccagccugc
api-mir-92b-2	A1	19291303	19291362	1.92913e+07	A1_cluster_2	Single family	agguuguguuguuugcaauauguauuguacauuaccgugugcgguccguacacgaucuca	uauugcacuugacccagccugc
api-mir-3015a-2	A1	21474174	21474123	2.14741e+07			uuucuuacaaugucaaaauuaaccgacacuuuacuggacauuguaagaacgg	uuacuggacauuguaagaacgg
api-mir-x60-4	A1	21886007	21886065	21886036	A1_cluster_3	Multi-family	acuuaauaucaugaauugcuauguaguuuaaaauuuagcaguucgugauauucggccg	gcaguucgugauauucggccg
api-mir-x61-3	A1	21886221	21886279	21886250	A1_cluster_3	Multi-family	gcccaauaucgcgaagugcuauguaguuuaaaauuuagcaguucgcgauaaguggucg	gcccaauaucgcgaagugcua
api-mir-3055-1	A1	21886438	21886495	2.18865e+07	A1_cluster_3	Multi-family	aucguuuaucgcgaaccgcuaugugauuuaaaauuuagcaguucgcgauaagcggccg	gcaguucgcgauaagcggccg
api-mir-3055-2	A1	21886438	21886495	2.18865e+07	A1_cluster_3	Multi-family	aucguuuaucgcgaaccgcuaugugauuuaaaauuuagcaguucgcgauaagcggccg	gcaguucgcgauaagcggccg
api-mir-3055-3	A1	21886438	21886495	2.18865e+07	A1_cluster_3	Multi-family	aucguuuaucgcgaaccgcuaugugauuuaaaauuuagcaguucgcgauaagcggccg	gcaguucgcgauaagcggccg
api-mir-3055-4	A1	21886438	21886495	2.18865e+07	A1_cluster_3	Multi-family	aucguuuaucgcgaaccgcuaugugauuuaaaauuuagcaguucgcgauaagcggccg	gcaguucgcgauaagcggccg
api-mir-3055-5	A1	21886438	21886495	2.18865e+07	A1_cluster_3	Multi-family	aucguuuaucgcgaaccgcuaugugauuuaaaauuuagcaguucgcgauaagcggccg	gcaguucgcgauaagcggccg
api-mir-x61-4	A1	21887295	21887353	21887324	A1_cluster_3	Multi-family	gcccaauaucgcgaagugcuauguaguuuaaaauuuagcaguucgcgauaaguggucg	gcccaauaucgcgaagugcua
api-mir-3055-1	A1	21887512	21887569	2.18875e+07	A1_cluster_3	Multi-family	aucguuuaucgcgaaccgcuaugugauuuaaaauuuagcaguucgcgauaagcggccg	gcaguucgcgauaagcggccg
api-mir-3055-2	A1	21887512	21887569	2.18875e+07	A1_cluster_3	Multi-family	aucguuuaucgcgaaccgcuaugugauuuaaaauuuagcaguucgcgauaagcggccg	gcaguucgcgauaagcggccg
api-mir-3055-3	A1	21887512	21887569	2.18875e+07	A1_cluster_3	Multi-family	aucguuuaucgcgaaccgcuaugugauuuaaaauuuagcaguucgcgauaagcggccg	gcaguucgcgauaagcggccg
api-mir-3055-4	A1	21887512	21887569	2.18875e+07	A1_cluster_3	Multi-family	aucguuuaucgcgaaccgcuaugugauuuaaaauuuagcaguucgcgauaagcggccg	gcaguucgcgauaagcggccg
api-mir-3055-5	A1	21887512	21887569	2.18875e+07	A1_cluster_3	Multi-family	aucguuuaucgcgaaccgcuaugugauuuaaaauuuagcaguucgcgauaagcggccg	gcaguucgcgauaagcggccg
api-mir-x60-2	A1	21887941	21887999	21887970	A1_cluster_3	Multi-family	accuaauaucaugaauugcuauguaguuuaaaauuuagcaguucgugauauucggccg	gcaguucgugauauucggccg
api-mir-x61-1	A1	21888588	21888646	21888617	A1_cluster_3	Multi-family	gcccaauaucgcgaagugcuauguaguuuaaaauuuagcaguucgcgauaaguggucg	gcccaauaucgcgaagugcua
api-mir-3055-1	A1	21888805	21888862	2.18888e+07	A1_cluster_3	Multi-family	aucguuuaucgcgaaccgcuaugugauuuaaaauuuagcaguucgcgauaagcggccg	gcaguucgcgauaagcggccg
api-mir-3055-2	A1	21888805	21888862	2.18888e+07	A1_cluster_3	Multi-family	aucguuuaucgcgaaccgcuaugugauuuaaaauuuagcaguucgcgauaagcggccg	gcaguucgcgauaagcggccg
api-mir-3055-3	A1	21888805	21888862	2.18888e+07	A1_cluster_3	Multi-family	aucguuuaucgcgaaccgcuaugugauuuaaaauuuagcaguucgcgauaagcggccg	gcaguucgcgauaagcggccg
api-mir-3055-4	A1	21888805	21888862	2.18888e+07	A1_cluster_3	Multi-family	aucguuuaucgcgaaccgcuaugugauuuaaaauuuagcaguucgcgauaagcggccg	gcaguucgcgauaagcggccg
api-mir-3055-5	A1	21888805	21888862	2.18888e+07	A1_cluster_3	Multi-family	aucguuuaucgcgaaccgcuaugugauuuaaaauuuagcaguucgcgauaagcggccg	gcaguucgcgauaagcggccg
api-mir-x60-3	A1	21889445	21889503	21889474	A1_cluster_3	Multi-family	accuaauaucaugaauugcuauguaguuuaaaauuuagcaguucgugauauucggccg	gcaguucgugauauucggccg
api-mir-x61-5	A1	21889878	21889936	21889907	A1_cluster_3	Multi-family	gcccaauaucgcgaagugcuauguaguuuaaaauuuagcaguucgcgauaaguggucg	gcccaauaucgcgaagugcua
api-mir-3055-1	A1	21890095	21890152	2.18901e+07	A1_cluster_3	Multi-family	aucguuuaucgcgaaccgcuaugugauuuaaaauuuagcaguucgcgauaagcggccg	gcaguucgcgauaagcggccg
api-mir-3055-2	A1	21890095	21890152	2.18901e+07	A1_cluster_3	Multi-family	aucguuuaucgcgaaccgcuaugugauuuaaaauuuagcaguucgcgauaagcggccg	gcaguucgcgauaagcggccg
api-mir-3055-3	A1	21890095	21890152	2.18901e+07	A1_cluster_3	Multi-family	aucguuuaucgcgaaccgcuaugugauuuaaaauuuagcaguucgcgauaagcggccg	gcaguucgcgauaagcggccg
api-mir-3055-4	A1	21890095	21890152	2.18901e+07	A1_cluster_3	Multi-family	aucguuuaucgcgaaccgcuaugugauuuaaaauuuagcaguucgcgauaagcggccg	gcaguucgcgauaagcggccg
api-mir-3055-5	A1	21890095	21890152	2.18901e+07	A1_cluster_3	Multi-family	aucguuuaucgcgaaccgcuaugugauuuaaaauuuagcaguucgcgauaagcggccg	gcaguucgcgauaagcggccg
api-mir-3055-1	A1	21890310	21890367	2.18903e+07	A1_cluster_3	Multi-family	aucguuuaucgcgaaccgcuaugugauuuaaaauuuagcaguucgcgauaagcggccg	gcaguucgcgauaagcggccg
api-mir-3055-2	A1	21890310	21890367	2.18903e+07	A1_cluster_3	Multi-family	aucguuuaucgcgaaccgcuaugugauuuaaaauuuagcaguucgcgauaagcggccg	gcaguucgcgauaagcggccg
api-mir-3055-3	A1	21890310	21890367	2.18903e+07	A1_cluster_3	Multi-family	aucguuuaucgcgaaccgcuaugugauuuaaaauuuagcaguucgcgauaagcggccg	gcaguucgcgauaagcggccg
api-mir-3055-4	A1	21890310	21890367	2.18903e+07	A1_cluster_3	Multi-family	aucguuuaucgcgaaccgcuaugugauuuaaaauuuagcaguucgcgauaagcggccg	gcaguucgcgauaagcggccg
api-mir-3055-5	A1	21890310	21890367	2.18903e+07	A1_cluster_3	Multi-family	aucguuuaucgcgaaccgcuaugugauuuaaaauuuagcaguucgcgauaagcggccg	gcaguucgcgauaagcggccg
api-mir-x12	A1	21890524	21890582	21890553	A1_cluster_3	Multi-family	gcccaauaucgcgaagugcuauguaguuuaaaauuuaacaguucgugauauucggcug	acaguucgugauauucggcug
api-mir-3055-1	A1	21890740	21890797	2.18908e+07	A1_cluster_3	Multi-family	aucguuuaucgcgaaccgcuaugugauuuaaaauuuagcaguucgcgauaagcggccg	gcaguucgcgauaagcggccg
api-mir-3055-2	A1	21890740	21890797	2.18908e+07	A1_cluster_3	Multi-family	aucguuuaucgcgaaccgcuaugugauuuaaaauuuagcaguucgcgauaagcggccg	gcaguucgcgauaagcggccg
api-mir-3055-3	A1	21890740	21890797	2.18908e+07	A1_cluster_3	Multi-family	aucguuuaucgcgaaccgcuaugugauuuaaaauuuagcaguucgcgauaagcggccg	gcaguucgcgauaagcggccg
api-mir-3055-4	A1	21890740	21890797	2.18908e+07	A1_cluster_3	Multi-family	aucguuuaucgcgaaccgcuaugugauuuaaaauuuagcaguucgcgauaagcggccg	gcaguucgcgauaagcggccg
api-mir-3055-5	A1	21890740	21890797	2.18908e+07	A1_cluster_3	Multi-family	aucguuuaucgcgaaccgcuaugugauuuaaaauuuagcaguucgcgauaagcggccg	gcaguucgcgauaagcggccg
api-mir-3055-1	A1	21891168	21891225	2.18912e+07	A1_cluster_3	Multi-family	aucguuuaucgcgaaccgcuaugugauuuaaaauuuagcaguucgcgauaagcggccg	gcaguucgcgauaagcggccg
api-mir-3055-2	A1	21891168	21891225	2.18912e+07	A1_cluster_3	Multi-family	aucguuuaucgcgaaccgcuaugugauuuaaaauuuagcaguucgcgauaagcggccg	gcaguucgcgauaagcggccg
api-mir-3055-3	A1	21891168	21891225	2.18912e+07	A1_cluster_3	Multi-family	aucguuuaucgcgaaccgcuaugugauuuaaaauuuagcaguucgcgauaagcggccg	gcaguucgcgauaagcggccg
api-mir-3055-4	A1	21891168	21891225	2.18912e+07	A1_cluster_3	Multi-family	aucguuuaucgcgaaccgcuaugugauuuaaaauuuagcaguucgcgauaagcggccg	gcaguucgcgauaagcggccg
api-mir-3055-5	A1	21891168	21891225	2.18912e+07	A1_cluster_3	Multi-family	aucguuuaucgcgaaccgcuaugugauuuaaaauuuagcaguucgcgauaagcggccg	gcaguucgcgauaagcggccg
api-mir-x61-2	A1	21891595	21891653	21891624	A1_cluster_3	Multi-family	gcccaauaucgcgaagugcuauguaguuuaaaauuuagcaguucgcgauaaguggucg	gcccaauaucgcgaagugcua
api-mir-3055-1	A1	21891812	21891869	2.18918e+07	A1_cluster_3	Multi-family	aucguuuaucgcgaaccgcuaugugauuuaaaauuuagcaguucgcgauaagcggccg	gcaguucgcgauaagcggccg
api-mir-3055-2	A1	21891812	21891869	2.18918e+07	A1_cluster_3	Multi-family	aucguuuaucgcgaaccgcuaugugauuuaaaauuuagcaguucgcgauaagcggccg	gcaguucgcgauaagcggccg
api-mir-3055-3	A1	21891812	21891869	2.18918e+07	A1_cluster_3	Multi-family	aucguuuaucgcgaaccgcuaugugauuuaaaauuuagcaguucgcgauaagcggccg	gcaguucgcgauaagcggccg
api-mir-3055-4	A1	21891812	21891869	2.18918e+07	A1_cluster_3	Multi-family	aucguuuaucgcgaaccgcuaugugauuuaaaauuuagcaguucgcgauaagcggccg	gcaguucgcgauaagcggccg
api-mir-3055-5	A1	21891812	21891869	2.18918e+07	A1_cluster_3	Multi-family	aucguuuaucgcgaaccgcuaugugauuuaaaauuuagcaguucgcgauaagcggccg	gcaguucgcgauaagcggccg
api-mir-3055-1	A1	21892241	21892298	2.18923e+07	A1_cluster_3	Multi-family	aucguuuaucgcgaaccgcuaugugauuuaaaauuuagcaguucgcgauaagcggccg	gcaguucgcgauaagcggccg
api-mir-3055-2	A1	21892241	21892298	2.18923e+07	A1_cluster_3	Multi-family	aucguuuaucgcgaaccgcuaugugauuuaaaauuuagcaguucgcgauaagcggccg	gcaguucgcgauaagcggccg
api-mir-3055-3	A1	21892241	21892298	2.18923e+07	A1_cluster_3	Multi-family	aucguuuaucgcgaaccgcuaugugauuuaaaauuuagcaguucgcgauaagcggccg	gcaguucgcgauaagcggccg
api-mir-3055-4	A1	21892241	21892298	2.18923e+07	A1_cluster_3	Multi-family	aucguuuaucgcgaaccgcuaugugauuuaaaauuuagcaguucgcgauaagcggccg	gcaguucgcgauaagcggccg
api-mir-3055-5	A1	21892241	21892298	2.18923e+07	A1_cluster_3	Multi-family	aucguuuaucgcgaaccgcuaugugauuuaaaauuuagcaguucgcgauaagcggccg	gcaguucgcgauaagcggccg
api-mir-x29	A1	21892668	21892726	21892697	A1_cluster_3	Multi-family	aucgcuuaucgcgaaccgcuaugugauuuaaaauuuagcgguucgugauauucggccg	aucgcuuaucgcgaaccgcu
api-mir-x60-1	A1	21894170	21894228	21894199	A1_cluster_3	Multi-family	accuaauaucaugaauugcuauguaguuuaaaauuuagcaguucgugauauucggccg	gcaguucgugauauucggccg
api-mir-3017b-3	A1	21933975	21933916	2.19339e+07			ccguguucugugacugacucggcuggcgccggacuggcgggggccagccggucugucacg	cggucugucacggaacacggga
api-mir-3038	A1	22254392	22254333	2.22544e+07			ugggguuucaauaggcauuuacccgacauuuaacgagaggcaaugcccuuagaaauccca	ugggguuucaauaggcauuuacc
api-mir-x130	A1	28518294	28518353	2.85183e+07			uugcacaauuucacacuuugauuauuaauacuugauucuuacgaguggucuuauugugc	uugcacaauuucacacuuugauu
api-mir-x35-2	A1	33833119	33833175	33833147	A1_cluster_4	Single family	aaaauguauaauaauauacacuauacaguauguauauuaauuggagagucaguagc	auuaauuggagagucaguagc
api-mir-x35-1	A1	33833154	33833215	3.38332e+07	A1_cluster_4	Single family	auuaauuggagagucaguagcuguauuauuuuuauagcuucugacuuuccaauuaauuuac	auuaauuggagagucaguagc
api-mir-3033	A1	39665095	39665036	3.96651e+07			acaagaaugguugcccgugaacgugguaauuugauucguccacggacauccauuuuugug	uccacggacauccauuuuuguga
api-mir-3021-1	A1	43730305	43730364	4.37303e+07			uugucuuguguaguccaugauagcaucgaaaccauccuccauggaaaauggacagcgcgg	uugucuuguguaguccaugauagcauc
api-mir-3021-2	A1	43730305	43730364	4.37303e+07			uugucuuguguaguccaugauagcaucgaaaccauccuccauggaaaauggacagcgcgg	uugucuuguguaguccaugauagcauc
api-mir-3021-3	A1	43730305	43730364	4.37303e+07			uugucuuguguaguccaugauagcaucgaaaccauccuccauggaaaauggacagcgcgg	uugucuuguguaguccaugauagcauc
api-mir-x38	A1	47610514	47610579	4.76105e+07	A1_cluster_5	Multi-family	auuguacuucaucaggugcucugguaaugcugaaaaucccggcacuuguuggagugcaauucacu	auuguacuucaucaggugcucugg
api-mir-275	A1	47610992	47610933	4.7611e+07	A1_cluster_5	Multi-family	ggcugcuacaggcacucuuagacucuuuaauguugacgaagucagguaccugaaguagcg	ucagguaccugaaguagcgcg
api-mir-x23	A1	48726286	48726370	48726328			aggcaagaugaggcaaagcuguauauagaauugcaguacaaugcaaacuuaacauacauaacagcucugaaucaucgggccacu	aggcaagaugaggcaaagcugu
api-mir-x27-2	A1	50433230	50433310	50433270			uuuuuucuuggcguggauguugauggacaauaugacagggucacgguuugucuuuucucauccggcucgaaggaccaaug	auccggcucgaaggaccaaug
api-mir-3039	A1	50924123	50924182	5.09242e+07	A1_cluster_6	Multi-family	accguguuuucccgguuuucuguaucauccauaucguggaaaaacgucaaaacacggugg	aaaaacgucaaaacacggugg
api-mir-x128	A1	50931684	50931765	5.09317e+07	A1_cluster_6	Multi-family	uucuccacuucuuaauggcugucaaucauauacauacauauacaacauagaacaaaaucaaccaauaagaaguggaggacu	uucuccacuucuuaauggcug
api-mir-971	A1	51196637	51196696	5.11967e+07			cacuuuaaguuugagcaccaagccucaggcuuauuguuugguguucaaccuuacagugag	uugguguucaaccuuacagugag
api-mir-3053	A1	55950720	55950661	5.59507e+07	A1_cluster_7	Multi-family	agguaacuuauucacugugcgaguguuguguuugaaaaucccacgguugaauaagguacc	ccacgguugaauaagguaccaua
api-mir-3016	A1	55951077	55951018	5.5951e+07	A1_cluster_7	Multi-family	auugguaacacauacgucuuuagccuuuuuguggaaaucuaaagauguuauuguuaccua	auugguaacacauacgucuuuag
api-mir-3024	A1	55951198	55951139	5.59512e+07	A1_cluster_7	Multi-family	ucuuugggauuuaauagagccgguugaaauuguuucguauaccagcuaucuuaaauuuca	ucuuugggauuuaauagagccggu
api-mir-x65	A1	55951416	55951482	55951449	A1_cluster_7	Multi-family	ggguaguauaaacauuuuuugcuaguaacauacaaaucauauucugcuaaagauguuuacuacucu	uaaagauguuuacuacucu
api-mir-3032	A1	55951942	55951883	5.59519e+07	A1_cluster_7	Multi-family	uguuaguauaacucuuaguaacagugaauuuuaaaauugugacuagaguuuauacuaccg	uguuaguauaacucuuaguaaca
api-mir-3028	A1	64417982	64418041	6.4418e+07			aaugaauagucugcacuguucaaucucuaccgaauucguguacgguuuagacuauucauu	uacgguuuagacuauucauuuu
api-mir-x53	A1	66339848	66339911	6.63399e+07			cuccgguucugguacgcugccugguugauauuuuugggcgggccguaaccgcuaaccggauau	cuccgguucugguacgcugcc
api-mir-x84	A1	73811672	73811722	73811697			uugaaccacagaauagaugaaauucaucuauucugugguugaacuauauu	uauucugugguugaacuauauu
api-mir-x43	A1	76831275	76831341	76831308			caucccaacucggcauccugccauaaugaaacuagucuaguuggcaggauguugcauggggauaug	caucccaacucggcauccugcca
api-mir-3048	A1	76852152	76852093	7.68521e+07			gagagcaugaccagugugccauauaaaaccuuuuucucaugugaacuggucaugcucuua	ugugaacuggucaugcucuuaa
api-mir-x6	A1	78431286	78431360	78431323			cgacuguuacgaggcccuguuuccuuugugcuauuuaguauacuuauaagaaacggggccuaguaacagucgcu	aacggggccuaguaacagucgcu
api-mir-x8-1	A1	81277854	81277911	8.12779e+07			aaucgguggcgugaaccagugcuuugauuaaacagcaugggcggcgcuagggauuga	aaucgguggcgugaaccagugcu
api-mir-9b	A1	87672741	87672800	8.76728e+07	A1_cluster_8	Multi-family	ucuuugguacuuuagcuguagguauauuuuaaagagacgcccuaaagcuucuguaccaau	ucuuugguacuuuagcuguag
api-mir-306	A1	87673850	87673909	8.76739e+07	A1_cluster_8	Multi-family	ucagguaccaagugauuucugaguaauuaaacaaacaucaguaaucucuggguaucuuaa	ucagguaccaagugauuucuga
api-mir-x97	A1	89743204	89743287	8.97432e+07			uccacuguagaauuuuucaccguaucgaauuguugcucaccauucgacuauucgaugcuugagaacuuuuuaggauaaaaacu	uccacuguagaauuuuucaccg
api-mir-993	A1	104449280	104449221	1.04449e+08			cauccgugaucuacccuguagauccgggcuuuuguagaauaaucgauauguucagaagcu	gaagcucgucucuacagguaucu
api-mir-x1	A1	104521999	104522090	1.04522e+08			aaaggccaaacuucccccaccuuccuagacaacgaucaucaacgucuucgagaaacgucggcuagcaaggugggggaaguauggccuuugc	aaaggccaaacuucccccaccu
api-mir-x91	A1	105052273	105052336	1.05052e+08			ugaccaaguuaagauauugaccagaaaaccaucuaaaaccggucaucgucuuuacuuggucgc	ucaucgucuuuacuuggucgc
api-mir-x134	A1	108901190	108901254	108901222			agcaaguuaugaguauuuuaaaaugcacaaacaauuuacaauuuuaaaauacucauggcucgcu	uuuaaaauacucauggcucgcu
api-mir-3018	A1	110425798	110425741	1.10426e+08			ccuucgauuuucuauccuuuuauaauuuuuggaauaaaagaauagaaaaucgaaggug	aaagaauagaaaaucgaaggug
api-mir-927	A1	110600085	110600143	110600114			uuuagaauuccuacgcuuuaccguacaauuuuaucggcaaagcguuugaauuguaaaac	uuuagaauuccuacgcuuuacc
api-mir-190	A1	114001582	114001523	1.14002e+08			uucgugagauauguuugauauucuugguuguuauauuugaaaccgaccgagaaucggaca	agauauguuugauauucuugguug
api-mir-x26	A1	117855469	117855557	117855513			uauuaaucuuuaagguauuauuaucauaauaaacuuaaguuagguuaacuugggcuuaucauaauaauaguacuuuaaagcucaguug	auaguacuuuaaagcucaguug
api-mir-x4	A1	118460607	118460666	1.18461e+08			aaccagugcucguuaauaauaguuuuaacaauaauuuuacuauuaucuccaaaacacug	aaccagugcucguuaauaauag
api-mir-x46	A1	120256854	120256916	120256885	A1_cluster_9	Multi-family	ggggaguuuugaauguuuuguacaauauuuaaacaaauaccacacauucaauaauuccuuac	ccacacauucaauaauuccuuac
api-mir-3047-2	A1	120257040	120256981	1.20257e+08	A1_cluster_9	Multi-family	ggggaguuuugaauguuguuguauaauauuuaaacaauucaaaacauucaaaacucccua	caaaacauucaaaacucccuac
api-mir-3031	A1	120257167	120257109	120257138	A1_cluster_9	Multi-family	gggaaauuuguuaagaagcaaaguguuaaauauuccuugcuuuuuaacaaguuucacua	uugcuuuuuaacaaguuucacua
api-mir-3047-1	A1	120258022	120257963	1.20258e+08	A1_cluster_9	Multi-family	agggaguuuugaauguuguuguaaaauauuuaaacaauacaaaacauucaaaacucccua	caaaacauucaaaacucccuac
api-mir-x131	A1	120258079	120258140	1.20258e+08	A1_cluster_9	Multi-family	gggaaauuuguuaaaaagcaaagcgugccuauuauuaccuugcuuuuuaacaaguuucgcu	uugcuuuuuaacaaguuucgcu
api-mir-3037	A1	120258260	120258201	1.20258e+08	A1_cluster_9	Multi-family	aaauucugaauguuauuguagacauucuaugauuuuaaauguuacaaaacauucagaauu	uuacaaaacauucagaauuuug
api-mir-3015c	A1	129414054	129413998	129414026	A1_cluster_10	Single family	guucuuacaauugccgguuaagugucgauuaacuuuaaccagauguuguaagaacga	aaccagauguuguaagaacga
api-mir-x5	A1	129413998	129414057	1.29414e+08	A1_cluster_10	Single family	cguucuuacaacaucugguuaaaguuaaucgacacuuaaccggcaauuguaagaacagc	aaccggcaauuguaagaacagc
api-mir-278	A1	135830375	135830434	1.3583e+08			acggacgaagguuucaucaaucguguuacagauaaacgugucggucggugggacuuucgu	ucggugggacuuucguucguuu
api-mir-998	A1	142178981	142179039	142179010			gcugaauuuuacgagugccgcauguaauguaugucuuguagcaccauggaauucagcug	uagcaccauggaauucagcug
api-mir-x51-4	A1	142944415	142944474	1.42944e+08	A1_cluster_11	Multi-family	gggugcuuuuuaucagguuaguagugauuaaaugcauacuacuugaugaaaaauauccu	cuacuugaugaaaaauauccu
api-mir-x51-5	A1	142944690	142944749	1.42945e+08	A1_cluster_11	Multi-family	gggugcuuuccaucagguuaguagugauuaaauacauacuacuugaugaaaaauauccu	cuacuugaugaaaaauauccu
api-mir-x51-3	A1	142944966	142945025	1.42945e+08	A1_cluster_11	Multi-family	gggugcuuuucaucagguuaguagugauuaaauacauacuacuugaugaaaaauauccu	cuacuugaugaaaaauauccu
api-mir-x51-6	A1	142945227	142945286	1.42945e+08	A1_cluster_11	Multi-family	ggguguuuuucaucagguuaguagugauuauauacauacuacuugaugaaaaauauccu	cuacuugaugaaaaauauccu
api-mir-x51-1	A1	142945503	142945565	142945534	A1_cluster_11	Multi-family	gggugcuuuucaucagguuaguagugauuaaauacaauauacuacuugaugaaaaauauccu	cuacuugaugaaaaauauccu
api-mir-x51-2	A1	142945787	142945846	1.42946e+08	A1_cluster_11	Multi-family	gggugcuuuucaucagguuaguagugauuuaauacauacuacuugaugaaaaauauccu	cuacuugaugaaaaauauccu
api-mir-10	A1	142946485	142946426	1.42946e+08	A1_cluster_11	Multi-family	augcucuacaucuacccuguagauccgaauuuguuugaaaaacggcgacaaauucgguuc	acccuguagauccgaauuugu
api-mir-iab-4	A1	144282339	144282398	1.44282e+08			cccuguacguauacuaaauguauccugagugcauuauaaaacuguccgguauaccuucag	acguauacuaaauguauccuga
api-mir-137	A1	148476825	148476884	1.48477e+08			aacuugguuggccccgcguauucuugggacauaacacauauuuaagacuguuauugcuug	uauugcuugagaauacacguag
api-mir-34	A1	154243354	154243295	1.54243e+08	A1_cluster_12	Multi-family	uggcagugugauuagcugguuguguacauauuugauauuauacucacggccacuaagcac	uggcagugugauuagcugguu
api-mir-277	A1	154250997	154250938	1.54251e+08	A1_cluster_12	Multi-family	ccguaccagaaguguuuuugacauggacacacgguuuucgccguucccaaaucauguaaa	uaaaugcacuaucugguacgaca
api-mir-317	A1	154258616	154258557	1.54259e+08	A1_cluster_12	Multi-family	aaccucgcuguguuaacuugucauguuauuucgauaauuauucgaugaaaucagagugaa	ugaacacagcuggugguaucu
api-mir-219	A1	157054408	157054467	1.57054e+08			ucucaggcugugauuguccaaacgcaauucuuguuaaacguauauaugcaaucaaggauu	ugauuguccaaacgcaauucuug
api-mir-x3	A1	160227369	160227430	1.60227e+08			cguucuuacaaugucugguuaaccaacacuuaaugacuuaaccagacauaguaagaacggc	aaccagacauaguaagaacggc
api-mir-x54	A1	163464787	163464847	163464817	A1_cluster_13	Multi-family	cuguauuguuccuucccaagguauuuauuuaaacugaccuugggucagaacaauauuauu	cuguauuguuccuucccaaggu
api-mir-3030	A1	163465493	163465552	1.63466e+08	A1_cluster_13	Multi-family	agguaacagguuuguuuugugagugauaaauuuaaaacuucccagacgaacucuguuacc	agguaacagguuuguuuuguga
api-mir-x36	A1	163465733	163465797	163465765	A1_cluster_13	Multi-family	auugguaacacguuucgucuuuagucauccgauuuuaaaucuaaagacgucguuguuaccuacg	auugguaacacguuucgucuuuag
api-mir-3041	A1	163468055	163468114	1.63468e+08	A1_cluster_13	Multi-family	ucuuguucaucaaaguuuuaggucguacacgucuauaggaacacuuaaagcuuugaugac	uuaaagcuuugaugacgggaua
api-mir-x141	A1	163468218	163468277	1.63468e+08	A1_cluster_13	Multi-family	uuugggauuucuuagggucugugugaauuugacugacgaacucgaagaaauuccaaaau	uuugggauuucuuagggucugu
api-mir-3029	A1	163468321	163468380	1.63468e+08	A1_cluster_13	Multi-family	uugguaacaucaaccucuuuagcgaauauuugacgcacuaaagacguaaauguuaccugc	aaagacguaaauguuaccugcg
api-mir-x7	A1	163468483	163468544	1.63469e+08	A1_cluster_13	Multi-family	aagguaacuagaucacuaugggaguaacauuuacacgucccauaggauauagguacucugu	aagguaacuagaucacuauggga
api-mir-x88	A1	163476291	163476360	1.63476e+08	A1_cluster_13	Multi-family	ccaugaauuguuucuaguugguauuugguacucauaauuaaacucuaucacuggugacaauucaugaag	ucacuggugacaauucaugaag
api-mir-x106	A1	164141216	164141273	1.64141e+08			ucugugacugacucggauggcgccggacuggugggcgcccgccggucugucacagaa	ucugugacugacucggauggcgccg
api-mir-3015b	A2	967994	967935	967964			gccguucuuacaauguucaguuuagugucaguuaacuuuaaccggacauugugagaacgg	ccggacauugugagaacggcuc
api-mir-3020	A2	1842681	1842740	1.84271e+06			guaagaauaaugauccauuagaagguauacaaauaaaucaucuaauagaucauuuuuccg	guaagaauaaugauccauuaga
api-mir-3027	A2	2917960	2917901	2.91793e+06			ggggauaauuguaggacuuacugugaauuuguaauacagccagucuugcauuuauuccac	ccagucuugcauuuauuccacu
api-mir-3045a	A2	3989445	3989386	3.98942e+06			cagaauaagggcacacuagauuaacguacaaaaccaguuuugaccauauucgccuggugu	cagaauaagggcacacuagauuaacg
api-mir-3015a-1	A2	8074186	8074243	8.07421e+06			gguucuuacgaccuccgguuaaaguuaaccgacacuuuacuggacauuguaagaacgg	uuacuggacauuguaagaacgg
api-mir-x125	A2	8399350	8399419	8.39938e+06			uuauuauccagaacugacugagcggccaguuuauaagauauacagcccagucaguuacggauaaguaca	uuauuauccagaacugacugagc
api-mir-x63	A2	11257623	11257687	11257655			gcguguaucuggaagauuuaacaguauugcucauuuaaauagucaauucauccagauacacucu	gcguguaucuggaagauuuaac
api-mir-316	A2	14114794	14114853	1.41148e+07			ugucuuuuuccgcuuugcugccgaaguguaaauacgauuugacagcaaagugaaagagac	ugucuuuuuccgcuuugcugccg
api-mir-x14	A2	16386103	16386163	16386133			agcuccgaccgugguuacgguaauugaauccugcacacacccguuuucaugagcguacug	acccguuuucaugagcguacug
api-mir-252b	A2	16499871	16499930	1.64999e+07	A2_cluster_1	Single family	cuaaguaguagcgccaacggugaauugauuuuaaauaugucaccugcguacuacugcuua	cuaaguaguagcgccaacgguga
api-mir-252a	A2	16506501	16506560	1.65065e+07	A2_cluster_1	Single family	cuaaguacuagugccgcgggagugauauccguuuuuuguaucuccugcagcucaagugcu	cuaaguacuagugccgcgggag
api-mir-3056	A2	23331278	23331328	23331303			uaagacauuaucugaagauuucauuagagaauuuucagauaaaguuuauug	uaagacauuaucugaagauuuc
api-mir-14	A2	36744043	36743984	3.6744e+07			auaaaucggaagggcaugcgucggagagagauaacaggcuuuggcuuuuuauguauuuua	ucagucuuuuucucucuccuau
api-mir-7	A2	37018964	37018905	3.70189e+07			uggaagacuagugauuuuguuguuuuaaaaaaaaaguauuuuccuaacaagaagucucua	uggaagacuagugauuuuguuguu
api-mir-3015a-1	A2	38321147	38321090	3.83211e+07			gguucuuacgaccuccgguuaaaguuaaccgacacuuuacuggacauuguaagaacgg	uuacuggacauuguaagaacgg
api-mir-x120	A2	40717714	40717774	40717744	A2_cluster_2	Multi-family	uguaccaggacuucuauuuauauguuucuacuuaucauauauagauagauuccgguauau	uguaccaggacuucuauuuauau
api-mir-x99	A2	40722026	40722093	4.07221e+07	A2_cluster_2	Multi-family	guaauugugugaauaucuuguauauuauauaaaauacuuaaaauaucggauauccucacuauuauag	ucggauauccucacuauuauag
api-mir-87a	A2	41683138	41683197	4.16832e+07	A2_cluster_3	Single family	gggccugacucauugcucaaccuguguuauugauacguuauuaggugagcaaaguuucag	gugagcaaaguuucaggugugc
api-mir-87b	A2	41683282	41683341	4.16833e+07	A2_cluster_3	Single family	ucgccugaaacuugcuuugaccuaaguacauuugcaucaaggugagcaaaguuucaggcg	gugagcaaaguuucaggcgugu
api-mir-x87	A2	42810243	42810304	4.28103e+07			ucaccaucgagauguauagacuaguagagaauauguauaguauauacaucucgaugguugu	ucaccaucgagauguauagacu
api-mir-x118	A2	44027360	44027425	4.40274e+07			ugcgucaacuauuguuuguacugugcaacaauuuuuauaucgcagcuaaucuuaguuaacgcugu	ugcgucaacuauuguuuguacugug
api-mir-x103	A2	44425247	44425331	44425289			ucguguuacaaaaaugguggagauauaccguacgauucuuuuucuuaccacgaaaaugucucuccccaauuuuguuacacaagu	ucguguuacaaaaaugguggaga
api-mir-x105-1	A2	48262333	48262397	48262365			guggcccggucgacuucgacuucaauugcaacagguugguguagucugauggugguugccagcu	ucugauggugguugccagcu
api-mir-x13	A2	51742131	51742201	51742166			acauccccacgcgacacccugcuauguacaggaaccggucucggugguagggugacgcguggggauuagc	acauccccacgcgacacccugc
api-mir-3015a-1	A2	52106306	52106363	5.21063e+07			gguucuuacgaccuccgguuaaaguuaaccgacacuuuacuggacauuguaagaacgg	uuacuggacauuguaagaacgg
api-mir-x104	A2	54767755	54767819	54767787			ugauuaacucuaaauugucuaugccuaaauuuuuuucccggucuacaacuuugaguuaaucacu	ucuacaacuuugaguuaaucacu
api-mir-279a	A2	56492907	56492966	5.64929e+07			augggugugugucuagugacaugcguuuuauauuugacagacaugacuagauccacacuc	ugacuagauccacacucaucc
api-mir-x124	A2	64081848	64081930	64081889			cgaucaaguucagacgaugaccagaugaccgccuaaaacugguuuggucccauguuaacugauuaucgucuucacuuggucg	uuaucgucuucacuuggucg
api-mir-3019	A2	66420118	66420177	6.64201e+07			aauuaauuggagagucaguagcaguauuauuauuauagcuacugacuuucuaauugauuu	uacugacuuucuaauugauuua
api-mir-71	A2	71891491	71891550	7.18915e+07	A2_cluster_4	Multi-family	ugaaagacauggguagugagaugcgguauauuuaagauugucucacuaucuugucuuuca	ugaaagacauggguagugagaug
api-mir-2c	A2	71891606	71891665	7.18916e+07	A2_cluster_4	Multi-family	ccgucaaagcgggcugucguagaguguucauuuucuuugacuaucacagccagcuuugau	ccgucaaagcgggcugucgua
api-mir-13a	A2	71891723	71891782	7.18918e+07	A2_cluster_4	Multi-family	ccgucaaaauggaugugaagugguuuuuuuuacuauucauaucacagccacuuugaugag	uaucacagccacuuugaugagc
api-mir-x80	A2	71892232	71892293	7.18923e+07	A2_cluster_4	Multi-family	uggucaaaucggaugugacguguugauauuuauauucauaucacagccguuuuugacaauu	uaucacagccguuuuugacaauu
api-mir-2a	A2	71892343	71892402	7.18924e+07	A2_cluster_4	Multi-family	cucacaaaguaacugugaaauguugguauauugagucauaucacagccagcuuugaugag	uaucacagccagcuuugaugagcg
api-mir-2b	A2	71892468	71892527	7.18925e+07	A2_cluster_4	Multi-family	cucgucaaagugguugugaaacguucugguuuucauuuuaaauucaauuaauaucguauc	uaucacagccagcuuuguaugagca
api-mir-3015a-1	A2	72699405	72699348	7.26994e+07			gguucuuacgaccuccgguuaaaguuaaccgacacuuuacuggacauuguaagaacgg	uuacuggacauuguaagaacgg
api-mir-3015a-1	A2	76808027	76807970	7.6808e+07			gguucuuacgaccuccgguuaaaguuaaccgacacuuuacuggacauuguaagaacgg	uuacuggacauuguaagaacgg
api-mir-307	A2	77370028	77370087	7.73701e+07			acucacucaauuuggaugugauguucaaauuggcgccaccacaaccuccuugagugagcg	ccacaaccuccuugagugagcga
api-mir-x55	A2	77498659	77498723	77498691			gcggcggcgacgaaccggaaaguccguucacaaucgucgcggcuuccuucgucgucgucgucga	cuuccuucgucgucgucgucga
api-mir-3049	A2	78431185	78431126	7.84312e+07			ucgggaaggcagcugcggcggacugugcagguucgugcccaacauuccaguccguccaac	ucgggaaggcagcugcggcggacu
api-mir-x39	A2	79913173	79913229	79913201			accgcggucuuggaagauaacguuggucggacggacaacuucuaaagaccgcgacu	caacuucuaaagaccgcgacu
api-mir-184b	A2	85889521	85889462	8.58895e+07			cuuuaucauucucuggucuugugugaauuuuauacuacuggacggagaacugauaaagga	uggacggagaacugauaaagga
api-bantam	A2	86450423	86450364	8.64504e+07			cgaagcugguuuucacuuugaucugucagauuuaucauuguucauucugagaucauugug	ugagaucauugugaaagcuaauu
api-mir-3022	A2	87837758	87837699	8.78377e+07			ucucguuauaucugacgucggggaaugguauauauaccagaacuccagcguagauacucg	ucucguuauaucugacgucggggaa
api-mir-929	A2	95522343	95522284	9.55223e+07			aaauugacucuaguagggaguccuuauauuuaaugugacucccuaauggggucagauuga	aaauugacucuaguagggag
api-mir-276	A2	98578793	98578852	9.85788e+07			gaccacuagcgagguauagaguuccuacguucaaauuauuaauguuacucguaggaacuu	uaggaacuucauaccgugcucu
api-mir-x41	A2	98591806	98591865	9.85918e+07			cacacgaucgcuucacacucgcguacucgaauaauacgacugcgaacggaucguguucg	cacacgaucgcuucacacucg
api-mir-x52	A2	101090397	101090465	101090431			cuaugugcagaguuagaaauguauguaaauuguccagaauaucagauuucaaaccuugcgcaugaguu	cuaugugcagaguuagaaaugu
api-mir-x136-1	A2	107594234	107594293	1.07594e+08			acaauaauuauaccacuaaauaguuauggugaaacuuauuuagugguauaauuauaggc	uuuagugguauaauuauaggc
api-mir-3017a	A2	110122655	110122709	110122682			ccguguucuaugauagacucggcuggcgccugccggucugucgcagaacacggca	cggucugucgcagaacacggca
api-mir-x122	A2	112113655	112113719	112113687			ccauagacccauuaacuaauuuauaauacuaauuuaaauauuuaguuaacaggucuauggaugu	uuaguuaacaggucuauggaugu
api-mir-3036-1	A2	116517801	116517858	1.16518e+08	A2_cluster_5	Single family	auugguuucuagaucucagcauauaaauugauuguugcugggacuuagaaagcaauau	auugguuucuagaucucagca
api-mir-3036-2	A2	116517801	116517858	1.16518e+08	A2_cluster_5	Single family	auugguuucuagaucucagcauauaaauugauuguugcugggacuuagaaagcaauau	auugguuucuagaucucagca
api-mir-3036-4	A2	116517801	116517858	1.16518e+08	A2_cluster_5	Single family	auugguuucuagaucucagcauuuaaauugauuguugcugggauuuagaaagcaauau	auugguuucuagaucucagca
api-mir-3036-5	A2	116517801	116517858	1.16518e+08	A2_cluster_5	Single family	auugguuucuagaucucagcauuuaaauugauuguugcugggauuuagaaagcaauau	auugguuucuagaucucagca
api-mir-3036-1	A2	116517964	116518021	1.16518e+08	A2_cluster_5	Single family	auugguuucuagaucucagcauauaaauugauuguugcugggacuuagaaagcaauau	auugguuucuagaucucagca
api-mir-3036-2	A2	116517964	116518021	1.16518e+08	A2_cluster_5	Single family	auugguuucuagaucucagcauauaaauugauuguugcugggacuuagaaagcaauau	auugguuucuagaucucagca
api-mir-3036-4	A2	116517964	116518021	1.16518e+08	A2_cluster_5	Single family	auugguuucuagaucucagcauuuaaauugauuguugcugggauuuagaaagcaauau	auugguuucuagaucucagca
api-mir-3036-5	A2	116517964	116518021	1.16518e+08	A2_cluster_5	Single family	auugguuucuagaucucagcauuuaaauugauuguugcugggauuuagaaagcaauau	auugguuucuagaucucagca
api-mir-3036-1	A2	116518126	116518183	1.16518e+08	A2_cluster_5	Single family	auugguuucuagaucucagcauauaaauugauuguugcugggacuuagaaagcaauau	auugguuucuagaucucagca
api-mir-3036-2	A2	116518126	116518183	1.16518e+08	A2_cluster_5	Single family	auugguuucuagaucucagcauauaaauugauuguugcugggacuuagaaagcaauau	auugguuucuagaucucagca
api-mir-3036-3	A2	116518126	116518183	1.16518e+08	A2_cluster_5	Single family	auugguuucuagaucucagcauuuaaauugauuguugcugggauuuagaaaccaauau	auugguuucuagaucucagca
api-mir-3036-4	A2	116518126	116518183	1.16518e+08	A2_cluster_5	Single family	auugguuucuagaucucagcauuuaaauugauuguugcugggauuuagaaagcaauau	auugguuucuagaucucagca
api-mir-3036-5	A2	116518126	116518183	1.16518e+08	A2_cluster_5	Single family	auugguuucuagaucucagcauuuaaauugauuguugcugggauuuagaaagcaauau	auugguuucuagaucucagca
api-mir-3036-1	A2	116518287	116518344	1.16518e+08	A2_cluster_5	Single family	auugguuucuagaucucagcauauaaauugauuguugcugggacuuagaaagcaauau	auugguuucuagaucucagca
api-mir-3036-2	A2	116518287	116518344	1.16518e+08	A2_cluster_5	Single family	auugguuucuagaucucagcauauaaauugauuguugcugggacuuagaaagcaauau	auugguuucuagaucucagca
api-mir-3036-3	A2	116518287	116518344	1.16518e+08	A2_cluster_5	Single family	auugguuucuagaucucagcauuuaaauugauuguugcugggauuuagaaaccaauau	auugguuucuagaucucagca
api-mir-3036-4	A2	116518287	116518344	1.16518e+08	A2_cluster_5	Single family	auugguuucuagaucucagcauuuaaauugauuguugcugggauuuagaaagcaauau	auugguuucuagaucucagca
api-mir-3036-5	A2	116518287	116518344	1.16518e+08	A2_cluster_5	Single family	auugguuucuagaucucagcauuuaaauugauuguugcugggauuuagaaagcaauau	auugguuucuagaucucagca
api-mir-3036-3	A2	116518449	116518506	1.16518e+08	A2_cluster_5	Single family	auugguuucuagaucucagcauuuaaauugauuguugcugggauuuagaaaccaauau	auugguuucuagaucucagca
api-mir-3036-4	A2	116518449	116518506	1.16518e+08	A2_cluster_5	Single family	auugguuucuagaucucagcauuuaaauugauuguugcugggauuuagaaagcaauau	auugguuucuagaucucagca
api-mir-3036-5	A2	116518449	116518506	1.16518e+08	A2_cluster_5	Single family	auugguuucuagaucucagcauuuaaauugauuguugcugggauuuagaaagcaauau	auugguuucuagaucucagca
api-mir-x37	A2	116522197	116522253	116522225	A2_cluster_5	Single family	auugguuucgagaucucagcauuuaaauuaauuauugcugggauuuagaaagcauu	auugguuucgagaucucagc
api-mir-x68	A3	400971	401047	401009			aaauaaugucugaauauuacucuagguauagcugguuacucuagacaccuaccuaaaauaauguaaaauuacgugu	uaauguaaaauuacgugu
api-mir-x18	A3	6645841	6645902	6.64587e+06	A3_cluster_1	Single family	uuguauuaauuaauuauuagauccagucauagcauuuaacggguguagucuuuagugcacg	acggguguagucuuuagugcacg
api-mir-996	A3	6645880	6645939	6.64591e+06	A3_cluster_1	Single family	acggguguagucuuuagugcacguuaauauuuauagucgugacuagaguuacacucguca	ugacuagaguuacacucguca
api-mir-1000	A3	7666343	7666402	7.66637e+06			auauuguccugucacagcaguaaugucacguaucugaaucguacugcugucgcgggacau	auauuguccugucacagcagua
api-mir-3042	A3	8590704	8590763	8.59073e+06			gagggcagauuauuucugauacgauuuugacuuuugacagguaacagaguaauucugucc	gagggcagauuauuucugauac
api-mir-x89	A3	12345387	12345452	1.23454e+07			ucaguauguguccuugaauguucugugcuauauuaucaaaccacauucaaggacucauauuggag	ucaguauguguccuugaaugu
api-mir-8	A3	15189657	15189716	1.51897e+07			cgucuuacuugggcaggauuagagugacaauugauaugucuaauacugucagguaaugau	uaauacugucagguaaugauguc
api-mir-3017b-1	A3	19824585	19824526	1.98246e+07			ccguguucugugacugacucggcuggcaacggacugagcccuccggucugucacggaaca	cggucugucacggaacacggga
api-mir-3017b-2	A3	19824585	19824526	1.98246e+07			ccguguucugugacugacucggcuggcaacggacugagcccuccggucugucacggaaca	cggucugucacggaacacggga
api-mir-x73-3	A3	20620887	20620947	20620917	A3_cluster_2	Multi-family	acggguauacauguauguuaucugugcauauuuaaaugauaccauacuguuauauucggu	uaccauacuguuauauucggu
api-mir-x73-2	A3	20622435	20622495	20622465	A3_cluster_2	Multi-family	acggguauacauguauguuaucugugcauauuuaaaugauaccauacuguuauauucggu	uaccauacuguuauauucggu
api-mir-x129	A3	20624043	20624103	20624073	A3_cluster_2	Multi-family	uugagcucuugucaauauuauguugaauuaaaaaucauaaaauuggcaauugcuucaaau	uugagcucuugucaauauuaug
api-mir-x117-2	A3	20625701	20625763	20625732	A3_cluster_2	Multi-family	cuuaaaguuuucaaaguggguaucgauuuauaaaaaugaugccacuuugaauucuuuaacga	ugccacuuugaauucuuuaacga
api-mir-x111	A3	20626332	20626392	20626362	A3_cluster_2	Multi-family	ugagugugauauuaugguucuuguauauauuuauuucauuugccauaauauacacuuucu	ugagugugauauuaugguucuug
api-mir-3023	A3	20630310	20630369	2.06303e+07	A3_cluster_2	Multi-family	ggcauuucuguuuucaagccuuauuaaaauuuuaaaauaagcuugauuucagaaaugucg	aagcuugauuucagaaaugucga
api-mir-x113	A3	20631419	20631479	20631449	A3_cluster_2	Multi-family	ugauagucauauuauggucauuguauauauuuauuucauuggccauaauauacacucucu	ugauagucauauuauggucauug
api-mir-x21-3	A3	20631702	20631762	20631732	A3_cluster_2	Multi-family	agaguaguaauuuuuggucugugauaauauuuaauucuccgcccgaaauuuacucucuuc	agaguaguaauuuuuggucugug
api-mir-x71-1	A3	20632218	20632280	20632249	A3_cluster_2	Multi-family	caugaaguuucucuauuggguaucgauuuauaaaaaugauacaauagcggaauugucauaga	uacaauagcggaauugucauaga
api-mir-x116	A3	20637692	20637753	2.06377e+07	A3_cluster_2	Multi-family	cuuaaaguuuucaaaguggguaucgauuuauaaaaugaugccacuuugaauucuguaacga	ugccacuuugaauucuguaacga
api-mir-x114-1	A3	20638270	20638330	20638300	A3_cluster_2	Multi-family	ugauggucauauuauggucauuguauauauauauuucauuggccauaauauacacucucu	ugauggucauauuauggucauug
api-mir-x121	A3	20638389	20638451	20638420	A3_cluster_2	Multi-family	cggcauuucucuuuucaaucuuuauuaaaauuuuaaaauuagcuugaauucagaaauguuga	uuagcuugaauucagaaauguuga
api-mir-x21-2	A3	20638553	20638613	20638583	A3_cluster_2	Multi-family	agaguaguaauuuuuggucugugauaauauuuaauucucugcccaaaauguacucucuuc	agaguaguaauuuuuggucugug
api-mir-x71-2	A3	20639069	20639131	20639100	A3_cluster_2	Multi-family	caugaaguuucucuauuggguaucgauuuauaaaaaugauacaauagcggaauugucauaga	uacaauagcggaauugucauaga
api-mir-x21-1	A3	20640321	20640381	20640351	A3_cluster_2	Multi-family	agaguaguaauuuuuggucugugauaauauuuaauucucugcccaaaauuuacucucuuc	agaguaguaauuuuuggucugug
api-mir-x142	A3	20650099	20650164	2.06501e+07	A3_cluster_2	Multi-family	agcuccuuccugaggucauuguuuguaaauauuuuaaaauaacuuuggucucaguuaguggcucc	uuuggucucaguuaguggcucc
api-mir-x69	A3	20650257	20650315	20650286	A3_cluster_2	Multi-family	gaucuguaugacuuggacuaugagaauaauuuauacauaauucaggucauacgaucug	uaauucaggucauacgaucug
api-mir-x76	A3	20653463	20653527	20653495	A3_cluster_2	Multi-family	aacauguuuucgggugacauaucugugaauaaaaugauuggguaguaacucgugaacauguuaa	uaguaacucgugaacauguuaa
api-mir-x115	A3	20655955	20656018	2.0656e+07	A3_cluster_2	Multi-family	ugcauguuuuugaauuccauaucugugaauaaaauauaagauugugauucauuaacaugugaa	ugcauguuuuugaauuccauaucu
api-mir-x133	A3	20660056	20660115	2.06601e+07	A3_cluster_2	Multi-family	aacauguuuucgggugacauaucugugaauaaaaugauuguaacucgugaacauguuaa	uuguaacucgugaacauguuaa
api-mir-x75	A3	20664718	20664782	20664750	A3_cluster_2	Multi-family	aacauguuuucgggugacauaucugugaauaaaaugauuugauagguuuccgugaacauguuaa	uagguuuccgugaacauguuaa
api-mir-x71-3	A3	20691759	20691821	20691790	A3_cluster_3	Multi-family	caugaaguuucucuauuggguaucaauuuauaaaaaugauacaauagcggaauugucauaga	uacaauagcggaauugucauaga
api-mir-x81	A3	20699191	20699253	20699222	A3_cluster_3	Multi-family	uauggcuauacaugagugauaucugugcauauuuaaaugauaucacucuguuauacuauaag	uaucacucuguuauacuauaag
api-mir-x30	A3	20700263	20700321	20700292	A3_cluster_3	Multi-family	augggaugaaagcauuguaucugugcauauuuaaaugauaaaauucuuuuguccuaug	augggaugaaagcauuguaucu
api-mir-x114-2	A3	20701413	20701473	20701443	A3_cluster_3	Multi-family	ugauggucauauuauggucauuguauauauuuauuucauuggucauaauauacacucucu	ugauggucauauuauggucauug
api-mir-x72	A3	20701883	20701945	20701914	A3_cluster_3	Multi-family	caugaaguuucucaauuggauaucgauuuauaaaaaugauacaauugcggaauuuucauaga	uacaauugcggaauuuucauaga
api-mir-x117-1	A3	20713492	20713554	20713523	A3_cluster_4	Multi-family	cuuaaaguuuucaaaguggguaucgauuuauaaaaaugaugccacuuugaauucuuuaacga	ugccacuuugaauucuuuaacga
api-mir-x73-1	A3	20715882	20715942	20715912	A3_cluster_4	Multi-family	acggguauacauguauguuaucugugcauauuuaaaugauaccauacuguuauauucggu	uaccauacuguuauauucggu
api-mir-x67	A3	20740780	20740838	20740809	A3_cluster_5	Multi-family	gauuuguaugacuuggucuaugagaauaauuuaugcauaagccacuucauacaaacug	uaagccacuucauacaaacug
api-mir-x143	A3	20740906	20740971	2.07409e+07	A3_cluster_5	Multi-family	agcuacuuccugagaucauuguuuguaaauauuuuaaaauuacuuugguuucaggauuuagaucg	uuugguuucaggauuuagaucg
api-mir-x82-2	A3	20761849	20761911	20761880	A3_cluster_6	Multi-family	uuuuaaaguuuugcuauguuaugugaauaaacaaaaaucauaucuugcuuaacuuuaaaagu	uaucuugcuuaacuuuaaaagu
api-mir-x74-2	A3	20765844	20765906	20765875	A3_cluster_6	Multi-family	uuuuaaaguuucuguauuuuaugugacuaaauaaaaaccauagguacuuaaacuuuaaaagu	uagguacuuaaacuuuaaaagu
api-mir-x82-1	A3	20770275	20770337	20770306	A3_cluster_6	Multi-family	uuuuaaaguuuugcuauguuaugugaauaaacaaaaaucauaucuugcuuaacuuuaaaagu	uaucuugcuuaacuuuaaaagu
api-mir-x74-1	A3	20813356	20813418	20813387	A3_cluster_7	Multi-family	uuuuaaaguuucuguauuuuaugugacuaaauaaaaaucauagguacuuaaacuuuaaaagu	uagguacuuaaacuuuaaaagu
api-mir-x139	A3	20817066	20817131	2.08171e+07	A3_cluster_7	Multi-family	agcuccuuccugaggucauuguuuguaaauauuuuaaaauuacuuugauaucagguuguagcucc	uuugauaucagguuguagcucc
api-mir-x59	A3	20818096	20818151	2.08181e+07	A3_cluster_7	Multi-family	gauuuguaugacuuggucuaugagaauaauuuaugcauaagccacuucauacaaa	gauuuguaugacuuggucuaug
api-mir-x74-3	A3	20828681	20828743	20828712	A3_cluster_8	Multi-family	uuuuaaaguuucuguauuuuaugugacuaaauaaaaaccauagguacuuaaacuuuaaaagu	uagguacuuaaacuuuaaaagu
api-mir-x31	A3	20832302	20832362	20832332	A3_cluster_8	Multi-family	uugguuauacaugguugauaucugugcauauuuaaaagaugucaaucuguauaccaaaga	augucaaucuguauaccaaaga
api-mir-x22	A3	21680512	21680572	21680542			agcuuuuuuuuuggaaucuaacguaugauuuuaacaguuagcugccacuaaaaaagcuau	agcuuuuuuuuuggaaucuaac
api-mir-x58	A3	29635253	29635340	2.96353e+07			gauccccacuucuuauauuggcugucaaucauauacauacauacuacaugaaauagaacaaaaucaaccaaugagaaguggagaacu	gauccccacuucuuauauuggcug
api-mir-29	A3	36623912	36623853	3.66239e+07			ugguuucguauuggugcauagaaguauuaauuuuguaacuugucuagcaccauuugaaac	uagcaccauuugaaaccagu
api-mir-2765	A3	37586582	37586641	3.75866e+07	A3_cluster_9	Multi-family	ugguaacuccaaaccauugccggcguuuuauuuuguaucccgcaaugguuggaaguuccu	ugguaacuccaaaccauugccgg
api-mir-3040	A3	37586742	37586801	3.75868e+07	A3_cluster_9	Multi-family	ugguaacuccaccaccgauugcguuuuuaauuuuguuccgcagccgguggugacuguuuc	cagccgguggugacuguuuccaca
api-mir-x2	A3	38646505	38646567	38646536			aaaguagcuaauugggaagcuguugcaaaugauaaacacagcuucuuaauuaacuaauuugg	aaaguagcuaauugggaagcug
api-mir-x110	A3	38681659	38681720	3.86817e+07			auaauaaagguugucaaaacaaaaaaaaauuuuaaauuugugagccauccuuuauuaccgu	ugagccauccuuuauuaccgu
api-mir-x64	A3	38982358	38982398	38982378			cagucgccgucgcguacguacguucgacgacggcggcgga	guucgacgacggcggcgga
api-mir-x42	X	1429737	1429798	1.42977e+06			cacggauacucccuuucuuacugaugguuugaauuuaccaguaaaaauacaaguauccggg	cacggauacucccuuucuuacug
api-mir-981	X	4482105	4482046	4.48208e+06			uggguuucuugaugacugggaccuugacauuauauuaauaugguucguugucgaugaaac	uucguugucgaugaaaccuuga
api-mir-x19	X	7083453	7083515	7083484			acucgcuuuaaauccaucuugaauauaauauuugaaauuccagauaguuauaaagcgagucu	acucgcuuuaaauccaucuugaa
api-mir-184a	X	7609767	7609826	7.6098e+06			ccuuaucauucuucgccuugugugcaauuuaaacaacuggacggagaacugauaagggcu	uggacggagaacugauaagggc
api-mir-263b	X	8482769	8482710	8.48274e+06			cuuggcacuggaagaauucacagacuaauuauugaagaucgugagucuccuggugucaac	cuuggcacuggaagaauucacaga
api-mir-263a	X	8510223	8510164	8.51019e+06			aauggcacugaaagaauucacgggguacauauuuacacaucacccguaguucuucugugc	aauggcacugaaagaauucacggg
api-mir-965	X	11102191	11102132	1.11022e+07			gaggaaaaguuauaacgguuauguucauaauaacagucguaagcguauagcuuuuccccu	uaagcguauagcuuuuccccuu
api-mir-x109	X	13347565	13347626	1.33476e+07			ugagaucauuauaaaacuuuaugugauauuaauacaauaaaguguuauuuugaucuucauc	ugagaucauuauaaaacuuuau
api-mir-x24	X	16885735	16885779	16885757			ugaaaauguaauacaagauucuucauaggcuuguuuuuacugaa	aggcuuguuuuuacugaa
api-mir-3043-1	X	18670475	18670416	1.86704e+07	X_cluster_1	Single family	ucaguauguguccuuuuaugugcugugcuauauuaucaaaacacauuaaggacucauauu	cacauuaaggacucauauuggag
api-mir-3043-2	X	18670475	18670416	1.86704e+07	X_cluster_1	Single family	ucaguauguguccuuuuaugugcugugcuauauuaucaaaacacauuaaggacucauauu	cacauuaaggacucauauuggag
api-mir-3043-3	X	18670475	18670416	1.86704e+07	X_cluster_1	Single family	ucaguauguguccuuuuaugugcugugcuauauuaucaaaacacauuaaggacucauauu	cacauuaaggacucauauuggag
api-mir-3043-1	X	18671816	18671757	1.86718e+07	X_cluster_1	Single family	ucaguauguguccuuuuaugugcugugcuauauuaucaaaacacauuaaggacucauauu	cacauuaaggacucauauuggag
api-mir-3043-2	X	18671816	18671757	1.86718e+07	X_cluster_1	Single family	ucaguauguguccuuuuaugugcugugcuauauuaucaaaacacauuaaggacucauauu	cacauuaaggacucauauuggag
api-mir-3043-3	X	18671816	18671757	1.86718e+07	X_cluster_1	Single family	ucaguauguguccuuuuaugugcugugcuauauuaucaaaacacauuaaggacucauauu	cacauuaaggacucauauuggag
api-mir-3043-1	X	18673152	18673093	1.86731e+07	X_cluster_1	Single family	ucaguauguguccuuuuaugugcugugcuauauuaucaaaacacauuaaggacucauauu	cacauuaaggacucauauuggag
api-mir-3043-2	X	18673152	18673093	1.86731e+07	X_cluster_1	Single family	ucaguauguguccuuuuaugugcugugcuauauuaucaaaacacauuaaggacucauauu	cacauuaaggacucauauuggag
api-mir-3043-3	X	18673152	18673093	1.86731e+07	X_cluster_1	Single family	ucaguauguguccuuuuaugugcugugcuauauuaucaaaacacauuaaggacucauauu	cacauuaaggacucauauuggag
api-mir-x90-2	X	18688141	18688206	1.86882e+07	X_cluster_2	Multi-family	ucaguauguguccuugaaugugcuguccuacauuaucaaaacacauugaaggaggcauauuggag	ucaguauguguccuugaaugug
api-mir-x90-4	X	18689478	18689543	1.86895e+07	X_cluster_2	Multi-family	ucaguauguguccuugaaugugcuguccuacauuaucaaaacacauugaaggaggcauauuggag	ucaguauguguccuugaaugug
api-mir-x90-3	X	18692445	18692510	1.86925e+07	X_cluster_2	Multi-family	ucaguauguguccuugaaugugcuguccuacauuaucaaaacacauugaaggaggcauauuggag	ucaguauguguccuugaaugug
api-mir-x44-2	X	18693786	18693851	1.86938e+07	X_cluster_2	Multi-family	ucaguauguguccuuuaaagugcugugcuauauuaucaaacuacauuaaaggacucauauugaag	cauuaaaggacucauauugaag
api-mir-x44-1	X	18695146	18695211	1.86952e+07	X_cluster_2	Multi-family	ucaguauguguccuuuaaagugcugugcuauauuaucaaaccacauuaaaggacucauauugaag	cauuaaaggacucauauugaag
api-mir-3034	X	21945461	21945402	2.19454e+07			ugcaacuguacaaugacaauaguaggauuauaggggucuauaaaccuacuaauauaaggu	ugcaacuguacaaugacaauaguagga
api-mir-x135	X	25178749	25178823	25178786			uauccauguuuuggguauacacuugauucuucggaaccguauuguagagguguuuacccaauauauggcuauau	uuuacccaauauauggcuauau
api-mir-210	X	28041613	28041653	28041633			uugugcgugugacaucggcuaugucgggugugcgcauaacu	uugugcgugugacaucggcua
api-mir-124	X	28762680	28762621	2.87627e+07			gcguucacuguugagccuauauguuguuaauaugaaucauaaggcacgcggugaaugcca	uaaggcacgcggugaaugcca
api-mir-x105-2	X	32846564	32846628	32846596			guggcccggucgacuucgacuucaauugcaacagguugguguagucugauggugguugccagcu	ucugauggugguugccagcu
api-mir-x62	X	34139521	34139600	3.41396e+07			agcauacgugggagaccccgaccaaggcgggcgguuucggccguucgccuccgggccgaccuugaaauaccacuacucg	gccgaccuugaaauaccacuacucg
api-mir-3052	X	35950898	35950957	3.59509e+07			cacaucaugauucucgugaagagggaguuuacucucucccaugcauucuuugagcuuagc	ugcauucuuugagcuuagcaugauggcu
api-mir-3025	X	42726639	42726698	4.27267e+07			aguaguaagagaucaguuggauauuggaagggcuauauuuugucaaauugaucucuuauc	aguaguaagagaucaguuggaua
api-mir-3045b	X	43083511	43083452	4.30835e+07			cagaauaaaagcagaccagauuuauguagcaaauccaguuuugaccguggccgccuggug	gccuggugugcucuuauucugaa
api-mir-x40	X	46171439	46171504	4.61715e+07			cacaagaauaaugcacguauuuuuuguuacauuaucacaaucaaaaaauaugugcuuauuuuugc	cacaagaauaaugcacguauuuu
api-mir-x28	X	46514202	46514269	4.65142e+07			aucgacgcguacgaacggcgccguuguggaaacgccgcggcggcgacggucguagugcguccgcgcc	aucgacgcguacgaacggcgcc
api-mir-315	X	46882977	46883036	4.6883e+07			uuuugauuguugcucagaaagccuuucauauauuguacgguggcuuucuagcaauaauca	uuuugauuguugcucagaaagcc
api-mir-3050	X	47122067	47122126	4.71221e+07			ugagaucuugauaaacucgccugugaauuuuuaaaacuaggcgaggauauaaagaucuua	ugagaucuugauaaacucgccu
api-mir-281	X	47777315	47777256	4.77773e+07			aagagagcuauccgucgacaguauaauuuuuaacuacacugucauggaguugcucucuuu	ugucauggaguugcucucuuu
api-mir-x138	X	52909297	52909356	5.29093e+07			auguacacagaggucauacuguaaaaaaaaaaaauaguuugaccuccguuugcgugcau	uuugaccuccguuugcgugcau
api-mir-x132	X	52951397	52951471	52951434			uugguuugaacucucauauugauuauaaaaaauaaugaauuuaauucuauaucauaugaugguucauaccgaua	uugguuugaacucucauauugau
api-mir-x107	X	62788276	62788340	62788308			ucuuugguauucuagcuguagguuaaauuuuuaagaaacauccuaaagcuuuaguaccaaaguu	ucuuugguauucuagcuguagg
api-mir-279b	X	67161106	67161047	6.71611e+07			guggguguuuuucuagucgacacugaauauucaaagcugugacuagaucuacacucauca	ugacuagaucuacacucauca
api-mir-100	X	70452129	70452188	7.04522e+07	X_cluster_3	Multi-family	ugugaaaacugaguugcuacgacccguagauccgaacuugugucgcaaaguuuaguauca	gacccguagauccgaacuugug
api-let-7	X	70453818	70453877	7.04538e+07	X_cluster_3	Multi-family	ugagguaguugguuguauaguaguuuauuauuugacuuuacuauacaaucggcuaacuuu	ugagguaguugguuguauagu
api-mir-x79-1	X	70781086	70781148	70781117	X_cluster_4	Multi-family	uauauuuaauaugaugugggcgcugcaguuuaaaagucgcacauuucauguuaaguagaagg	uauauuuaauaugaugugggcg
api-mir-x78-1	X	70781583	70781649	70781616	X_cluster_4	Multi-family	uauauuuaauaugauguggacgcugcaguuuaaaagucgcacauaucauguuaaguaaaaggagau	uauauuuaauaugauguggacg
api-mir-x78-2	X	70782823	70782889	70782856	X_cluster_4	Multi-family	uauauuuaauaugauguggacgcugcaguuuaaaagucgcacauaucauguuaaguaaaaggagau	uauauuuaauaugauguggacg
api-mir-x127	X	71525063	71525144	7.15251e+07			uucuccacuccuuauuggcugucaaucauauauauacauauauaauaucgaacaaaaucaaccaaugagaaguggagaacu	uucuccacuccuuauuggcug
api-mir-x85	X	82570809	82570872	8.25708e+07			uauuguuacaagacuggugaggauuuagcacucuaugaaaccuugucaauuuuguaacauaau	uauuguuacaagacuggugag
api-mir-1	X	82729076	82729017	8.2729e+07			ccguacuucuuguauguucgcauagugugcgcgagccauuuggccgaauuuuacgacgua	uggaauguaaagaaguauggag
api-mir-x33	X	82772173	82772235	82772204	X_cluster_5	Multi-family	guauaacauuuuauuuaaaaauaauauaguuuaaaauauuauuaaaauauuauguuguauag	auuaaaauauuauguuguauag
api-mir-3051-2	X	82776030	82775971	8.2776e+07	X_cluster_5	Multi-family	aaggaacguuaaaaaccauuguguauauguuugaauccuuaacuuuuacaacgacaaugg	aaggaacguuaaaaaccauugu
api-mir-2796	X	83412757	83412816	8.34128e+07			aguuguuucaaccggucuucagcgacuauaaaacaauguuuguaggccggcggaaacuac	guaggccggcggaaacuacuag
api-mir-x112	X	85143755	85143815	85143785			ggaauaaggacauuaguugcacucgaugaccagggaggugaguugauguucuuguugcug	ugaguugauguucuuguugcug
api-mir-x34	X	88858511	88858573	88858542	X_cluster_6	Multi-family	guauaacauuuuauuuaaaaauaauauauuuaaaauauuauuaaaauauuauguuguauuag	auuaaaauauuauguuguauuag
api-mir-x32-3	X	88858839	88858899	88858869	X_cluster_6	Multi-family	guauaacauuuuauuuaaaaauaauauauuuaaaauauuauuaaaauauuauguuguacu	auuaaaauauuauguuguacu
api-mir-x32-2	X	88859609	88859669	88859639	X_cluster_6	Multi-family	guauaacauuuuauuuuaaaauaauauaauuaaaauauuauuaaaauauuauguuguacu	auuaaaauauuauguuguacu
api-mir-x32-1	X	88860359	88860419	88860389	X_cluster_6	Multi-family	guauaacauuuuauuuaaaaauaauauuauuaaaauauuauuaaaauauuauguuguacu	auuaaaauauuauguuguacu
api-mir-3051-1	X	88864827	88864768	8.88648e+07	X_cluster_6	Multi-family	aaggaacguuaaaaaccauuguguauauguuuaaauccuuaaauguuaaaacaacaaugg	aaggaacguuaaaaaccauugu
api-mir-3026	X	89730072	89730013	8.973e+07			ucggcguaacaugaugugugcgcugcauuugcgaagucggacacacguguuaugccgcaa	ucggcguaacaugaugugugcg
api-mir-3054	X	95150790	95150731	9.51508e+07			uuaguggauucgccuguugacaccggcacccuggucaugaccaccaucucaccaggguua	uuaguggauucgccuguugacaccggc
api-mir-x66	X	95312274	95312328	95312301			uaacugucuacugauaaggcuaacaucaauauccgccuugucaaauuagucucg	uaacugucuacugauaaggcu
api-mir-x9	X	96499880	96499922	96499901			aauuuuccaagucgugcguaugcaagauggagacaaaaaaau	aauuuuccaagucgugcg
api-mir-x108	X	97483473	97483535	97483504	X_cluster_7	Multi-family	cguuaguauaacucuuagugacauuggaauuuaaaauauugugacuagaguuuauacuaccg	ugacuagaguuuauacuaccg
api-mir-x119-1	X	97486434	97486495	9.74865e+07	X_cluster_7	Multi-family	ugguggaaaauuuagacuuuagucuuuuuaugguuaucuacagucuuuauuuucuacgauu	ugguggaaaauuuagacuuu
api-mir-x119-2	X	97486675	97486736	9.74867e+07	X_cluster_7	Multi-family	ugguggaaaauuuagacuuuagucuuuuuauggauaucuacagucuuuauuuucuacgauu	ugguggaaaauuuagacuuu
api-mir-x10	X	97486918	97486979	9.74869e+07	X_cluster_7	Multi-family	ugguggaaaauuuagacuuuagucuuuuuaugauuaucuacagucuuuauuuucuacgacg	acagucuuuauuuucuacgacg
api-mir-x119-3	X	97488410	97488471	9.74884e+07	X_cluster_7	Multi-family	ugguggaaaauuuagacuuuagucuuuuuaugguuaucuacagucuuuauuuucuacgauu	ugguggaaaauuuagacuuu
api-mir-x11	X	97488858	97488919	9.74889e+07	X_cluster_7	Multi-family	uggugggaaaucuugacuuuagucuuuuuaugguuaucuacagucuuuauuuucuacgaug	acagucuuuauuuucuacgaug
api-mir-x20	X	98904381	98904445	98904413			agaaaauaaaauaauguacugggugcuauguaaaaaauuccugguacauuguuuuauauuucuu	agaaaauaaaauaauguacuggg
api-mir-3035-1	X	100322601	100322542	1.00323e+08			auuaagacgaugaccagauaaccgucuaaagcagguuuggucccauguuacuggucaucg	uuacuggucaucgucuuaacuu
api-mir-3035-2	X	100322601	100322542	1.00323e+08			auuaagacgaugaccagauaaccgucuaaagcagguuuggucccauguuacuggucaucg	uuacuggucaucgucuuaacuu
api-mir-3035-1	X	100332961	100332902	1.00333e+08			auuaagacgaugaccagauaaccgucuaaagcagguuuggucccauguuacuggucaucg	uuacuggucaucgucuuaacuu
api-mir-3035-2	X	100332961	100332902	1.00333e+08			auuaagacgaugaccagauaaccgucuaaagcagguuuggucccauguuacuggucaucg	uuacuggucaucgucuuaacuu
api-mir-x25	X	105905966	105906021	1.05906e+08			aguggacgucuuucuucguacguaugaaugagccgugugaagagagacggccucc	aguggacgucuuucuucguacg
api-mir-1923	X	106138661	106138602	1.06139e+08			aacuugccauuuaaaaugcuggcuucgauaacguuuuucaauaauauuuuaaugacuaau	aaucgcguaccguugcacagucguggc
api-mir-x144	X	113979851	113979910	1.1398e+08			uuuucuugucuggguguuguagugugcauugaacaacuacuacucccgacaagauuucu	uuuucuugucuggguguuguagu
api-mir-x70	X	117554090	117554173	1.17554e+08			uaauuucuguuguaucuguuuuccaaguagaacuuucuaaagcacuuguaaaguuaaugaaaacggguagaccaggaauuaua	uaauuucuguuguaucug
api-mir-x45	X	118095708	118095774	118095741			cauugguuagccacccguccagugacgacauuacgaucaaucacuggaguuggcuaacugaugaga	cauugguuagccacccguccagug
api-mir-3044	X	119138303	119138244	1.19138e+08			ugaauucuuaugugagcuuugcuagguuaacaaaacuccuauuagaauuuguacaauuca	ugaauucuuaugugagcuuugc
api-mir-x102-3	X	119916351	119916416	1.19916e+08	X_cluster_8	Single family	ucgguauguguucuuguauggcaugugcuagauuaucaaaagucauacaauaacucauauuggag	ucgguauguguucuuguauggc
api-mir-x102-1	X	119924403	119924468	1.19924e+08	X_cluster_8	Single family	ucgguauguguucuuguauggcaugugcuagauuauccaaagucauacaagaacacauauuggag	ucgguauguguucuuguauggc
api-mir-x101-1	X	119941032	119941097	1.19941e+08			ucgguauguguccucguaugacuugugcuagauuauccaaagucauacaagaacacauauuggag	ucgguauguguccucguaugacu
api-mir-x77	X	119963929	119963993	119963961			uaguguguguccuuguaugacuugugcuagauuaucaaaagucauacaagaacacauauuggag	uaguguguguccuuguaugacu
api-mir-x86	X	120277954	120278018	120277986			ucguucuguguucuuguauggcuugugcuagauuaucaaaagucacaaagaacucauaaugaag	ucacaaagaacucauaaugaag
api-mir-x47	X	120308139	120308206	1.20308e+08			ccauuuguuagccacccguccaguggcgaaauuacgaucaaacacuggaguuggcuaacagaugaaa	ccauuuguuagccacccguccagug
api-mir-x57	X	122001073	122001136	1.22001e+08			agaaaauaaaacaauguaauggauucuauguaaaaaauuccuuuuacacuguuuugucuuucu	cuuuuacacuguuuugucuuucu
api-mir-x93-1	X	127116769	127116829	127116799	X_cluster_9	Multi-family	aggcgaauggauguccuugaauguguuauuugcuucguccaaggacguccauuugacugu	uccaaggacguccauuugacugu
api-mir-x92-2	X	127117095	127117155	127117125	X_cluster_9	Multi-family	aggugaacggauguccuugaauguguuauuugcuucguccaaggaaguccguuaaccugc	uccaaggaaguccguuaaccugc
api-mir-x96-2	X	127119767	127119827	127119797	X_cluster_9	Multi-family	aggcgaacggauguccuugaauguguuauuugcuucguccacggacguccguuuuccugc	uccacggacguccguuuuccugc
api-mir-x92-3	X	127120095	127120155	127120125	X_cluster_9	Multi-family	aggugaacggauguccuugaauguguuauuugcuucguccaaggaaguccguuaaccugc	uccaaggaaguccguuaaccugc
api-mir-x16-1	X	127120421	127120482	1.2712e+08	X_cluster_9	Multi-family	acgaguacggaugcccaugaacgugauaauaugauucguccaugggcauccuuguucgugu	acgaguacggaugcccaugaacg
api-mir-x92-4	X	127120748	127120808	127120778	X_cluster_9	Multi-family	aggugaacggauguccuugaauguguuauuugcuucguccaaggaaguccguuaaccugc	uccaaggaaguccguuaaccugc
api-mir-x16-4	X	127121400	127121461	1.27121e+08	X_cluster_9	Multi-family	acgaguacggaugcccaugaacgugauaauaugauucguccaugggcauccuuguucgugu	acgaguacggaugcccaugaacg
api-mir-x93-3	X	127122053	127122113	127122083	X_cluster_9	Multi-family	aggcgaauggauguccuugaauguguuauuugcuucguccaaggacguccauuugacugu	uccaaggacguccauuugacugu
api-mir-x126	X	127122705	127122765	127122735	X_cluster_9	Multi-family	aggugaacggauguccuugaauguguuauuugcuucguucauggaaguccguuaaccugc	uucauggaaguccguuaaccugc
api-mir-x93-2	X	127123031	127123091	127123061	X_cluster_9	Multi-family	aggcgaauggauguccuugaauguguuauuugcuucguccaaggacguccauuugacugu	uccaaggacguccauuugacugu
api-mir-x92-1	X	127123357	127123417	127123387	X_cluster_9	Multi-family	aggugaacggauguccuugaauguguuauuugcuucguccaaggaaguccguuaaccugc	uccaaggaaguccguuaaccugc
api-mir-x98-2	X	127126942	127127002	127126972	X_cluster_9	Multi-family	aggcgaacggauguccuugaauguguuauuugcuucguccauagacguccauuuaccugc	uccauagacguccauuuaccugc
api-mir-x94-2	X	127127593	127127653	127127623	X_cluster_9	Multi-family	aggugaacggauguccuugaauguguuauuugcuucguccacggacacccguuuuccugc	uccacggacacccguuuuccugc
api-mir-x16-2	X	127130527	127130588	1.27131e+08	X_cluster_9	Multi-family	acgaguacggaugcccaugaacgugauaauaugauucguccaugggcauccuuguucgugu	acgaguacggaugcccaugaacg
api-mir-x15-2	X	127131180	127131238	127131209	X_cluster_9	Multi-family	acgaggacggaugcccaugaacgugauaauaugauucguccaugggcauccuuguucg	acgaggacggaugcccaugaacg
api-mir-x16-3	X	127132159	127132220	1.27132e+08	X_cluster_9	Multi-family	acgaguacggaugcccaugaacgugauaauaugauucguccaugggcauccuuguucgugu	acgaguacggaugcccaugaacg
api-mir-x17	X	127132812	127132870	127132841	X_cluster_9	Multi-family	acgaguacggauucccaugaacgugauaauaugauucguccaugggcauccuuguucg	acgaguacggauucccaugaacg
api-mir-x16-5	X	127133791	127133849	127133820	X_cluster_9	Multi-family	acgaguacggaugcccaugaacgugauaauaugauucguccaugggcauccuuguucg	acgaguacggaugcccaugaacg
api-mir-x15-1	X	127134770	127134828	127134799	X_cluster_9	Multi-family	acgaggacggaugcccaugaacgugauaauaugauucguccaugggcauccuuguucg	acgaggacggaugcccaugaacg
api-mir-x98-1	X	127137599	127137659	127137629	X_cluster_9	Multi-family	aggcgaacggauguccuugaauguguuauuugcuucauccauagacguccauuuaccugc	uccauagacguccauuuaccugc
api-mir-x96-1	X	127139230	127139290	127139260	X_cluster_9	Multi-family	aggugaacggauguccuugaauguguuauuugcuucguccacggacguccguuuuccugc	uccacggacguccguuuuccugc
api-mir-x96-3	X	127141512	127141572	127141542	X_cluster_9	Multi-family	aggcgaacggauguccuugaauguguuauuugcuucguccacggacguccguuuuccugc	uccacggacguccguuuuccugc
api-mir-x94-1	X	127141838	127141898	127141868	X_cluster_9	Multi-family	aggugaacggauguccuugaauguguuauuugcuucguccacggacacccguuuuccugc	uccacggacacccguuuuccugc
api-mir-x95	X	127147048	127147108	127147078	X_cluster_9	Multi-family	aggugaacggauguccuugaauguguuauuugcuucguccacggacauacguuuuccugc	uccacggacauacguuuuccugc
api-mir-3046	X	129093771	129093830	1.29094e+08			uuauagauaauacaagcauauaguuuuuuuuauuuuuuuuucaaacguauaugcuuguac	uuauagauaauacaagcauau
