# Supplementary material for: Male-Biased microRNA Discovery in the Pea Aphid
Source: Insects. 2021 Jun 8;12(6):533. doi: 10.3390/insects12060533 (PMC8228725; doi:10.3390/insects12060533)
Supplement: Supplementary file 1 [file insects-12-00533-s001.zip › supplementary_data/supplementary table/STable5.xlsx]

## Sheet: STable5
Supplementary Table 5: miRNA expression levels across all samples in counts per million (cpm)
miRNA	Male	ERR843875	ERR843876	ERR843877	ERR843878	ERR843879	ERR843880	ERR843881	ERR843882	ERR843883	ERR843884	ERR843885	ERR843886	ERR843887	ERR843888	ERR843889	ERR843890	ERR843891	ERR843892	ERR843893	ERR843894	ERR843895	ERR843896	ERR843897	ERR843898	ERR843899	ERR843900	ERR843901	ERR843902	ERR843903	ERR843904	ERR843905	ERR843906	ERR843907	ERR843908	ERR843909	ERR843910	ERR843911	SRR036085	SRR5614369	SRR5614370	SRR5859283	SRR5859288	SRR6239951	SRR6239952	SRR6239953	SRR6239954	SRR6239955	SRR6239956
api-mir-x2	12.9943	0	56.7889	0	35.6634	39.0475	0	0	0	28.9886	0	160.706	0	152.998	0	0	180.803	182.21	0	0	0	0	0	0	0	0	0	0	0	0	0	0	0	0	0	0	0	0	0	7.83582	40.2587	79.8918	0	0	0	0	0	0	0
api-mir-x3	23.42	191.308	206.161	190.68	283.686	294.89	266.962	165.321	161.12	173.464	325.234	351.043	353.081	326.531	308.424	339.524	292.261	315.952	306.126	0	403.942	389.252	0	375.094	0	0	440.057	456.582	413.508	0	216.717	210.264	231.213	216.929	236.481	250.049	227.108	0	19.3804	0	195.659	94.6155	12.9344	0	0	0	0	0	0
api-mir-x4	19.7265	0	0	715.256	742.447	728.481	0	0	0	844.878	0	0	0	0	0	0	627.363	0	0	0	630.576	0	0	600.957	569.905	617.615	544.794	0	0	75.7851	0	0	0	0	0	90.4702	0	0	0	5.86721	7.6337	264.898	0	277.611	585.728	132.783	0	56.2248	146.301
api-mir-x5	806.135	178.943	166.237	171.282	192.096	185.476	171.197	105.094	108.36	120.163	206.904	216.831	222.883	209.366	208.318	195.203	219.287	199.338	189.195	0	0	271.229	268.109	0	258.46	255.218	351.249	341.736	0	166.616	0	137.592	0	162.697	180.96	159.579	0	0	0	0	37.4415	62.3515	40.1383	0	0	0	0	0	0
api-mir-x7	31.3442	75.2179	79.1602	79.6563	87.9427	95.1784	85.9264	88.5214	97.8081	92.109	37.3673	44.2726	41.9284	46.3022	49.0399	42.5562	43.93	48.1034	47.9344	0	46.66	48.5451	41.7965	57.6758	49.7504	59.8074	60.1344	66.4265	65.6047	20.0608	14.5975	16.4723	17.953	23.0076	18.5072	24.5023	22.2033	29.6703	5.02454	6.29181	0.727019	3.84095	1.66895	0.347883	1.53332	15.5026	0.578927	11.5973	7.76291
api-mir-x8-1	0.839427	5.49537	4.47427	4.54	4.05266	2.84722	2.62371	3.63787	2.8409	3.74047	2.76795	1.39441	1.47117	0.805255	3.24231	1.85027	1.81529	1.45768	2.90511	0	2.2219	2.22684	3.05828	1.20998	0.404475	0.592153	1.99121	0.800319	1.98802	0.557244	0	0	0	0	0	0	0.63438	0	1.43558	0.1544	0.681581	2.17654	1.16827	0	0.38333	1.68507	0	0.734005	1.19429
api-mir-x9	20484.4	0	0	0	0	0	0	0	0	0	0	0	0	0	0	0	0	0	0	0	0	0	0	0	1147.9	1139.89	0	0	0	0	194.82	0	0	184.061	0	0	227.742	0	0	0	0	0	0	0	0	0	0	0	0
api-mir-x10	153.044	40.5284	0	0	36.0687	0	0	30.3156	28.0032	37.4047	28.7175	30.3284	31.6302	30.5997	34.8548	0	37.758	0	0	0	31.1066	29.8397	30.5828	26.2163	25.4819	28.4233	36.24	32.4129	0	0	10.106	0	0	8.7648	0	0	8.88132	0	0	4.63201	0	0	0	0	0	0	0	0	0
api-mir-x11	15.2776	49.4584	47.152	0	71.3268	68.3332	68.8723	64.269	71.4283	70.1338	66.4308	65.1887	55.9046	65.2257	86.7317	0	63.8981	61.9514	67.1807	0	53.3257	51.6627	57.5976	60.9024	67.1429	53.2938	57.745	51.6206	47.7125	10.5876	6.7373	8.72063	13.0568	0	0	0	10.1501	0	0	0.772001	0	3.96898	0.166895	0	0	0	0	0	0
api-mir-x12	50.1977	19.9207	18.9296	19.3982	23.9107	20.744	26.2371	14.1473	17.8571	19.1699	12.8018	0	11.7694	20.9366	15.401	0	0	18.221	16.7044	0	11.5539	9.7981	11.7234	15.7298	0	20.1332	13.9384	18.4073	0	5.01519	3.36865	4.84479	3.26419	0	2.05636	5.65439	0	0	0.358896	0.193	0	0	0	0	0	0.674028	0	3.08282	0
api-mir-x14	48.351	585.257	540.355	555.944	469.298	450.674	443.406	411.887	409.09	398.36	551.514	533.014	560.517	578.173	538.628	524.551	609.573	572.504	576.665	492.505	499.484	489.014	460.271	561.028	554.131	569.651	555.547	541.016	528.813	120.365	130.816	124.996	132.744	136.402	117.213	145.757	126.242	137.225	0.717792	0	0.727019	8.066	3.17101	0.347883	0	5.05521	0.868391	4.11043	1.79144
api-mir-x15-1	0.856215	0	0	0	0	0	0	0	0	0	0	0	0	0	0	0	0	0	0	0	0	0	0	0	0	0	0	0	0	0	0	0	0	0	0	0	0	0	0.358896	0	0	0	0	0	0	0	0	0.440403	0
api-mir-x16-1	3.89494	3.09115	2.06505	2.88909	2.02633	2.84722	1.96778	2.42524	2.43506	2.80535	0	0.348603	0.735586	0	0	0	0	0	0.363139	0	0	0	0	0.403327	0	1.18431	0	0	0	0	0	0	0	0	0	0	0	0	0	0	0	0	0	0	0	1.34806	0	2.64242	1.79144
api-mir-x16-5	4.04604	2.40423	3.44175	1.65091	1.62106	1.62698	3.27963	3.23366	3.65259	3.74047	0	0	0	0	0.405288	0	0.363057	0	0.363139	0	0.444381	0	0	0	0.404475	0	0.398241	0	0	0	0	0	0	0	0	0	0	0	0	0	0	0	0.0834477	0	0	1.34806	0	2.20202	3.58288
api-mir-x17	0.436502	0	0.68835	0.412727	0.405266	0.813491	0	1.21262	0.811686	0.467558	0	0	0	0	0	0	0	0	0	0	0	0	0	0	0	0	0	0	0	0	0	0	0	0	0	0	0	0	0	0	0	0	0.0834477	0	0	0	0	0.587204	0
api-mir-x18	5.38912	109.564	111.169	111.436	113.069	107.381	99.0449	114.795	124.594	102.395	77.1566	84.7105	88.2703	83.3439	75.7889	94.3637	98.7516	90.3761	90.4216	64.2398	54.2144	49.8812	51.481	60.4991	53.7952	62.7682	57.745	62.8251	47.7125	11.1449	18.5276	13.5654	19.0411	13.695	10.2818	18.848	19.0314	16.6895	0	0	0.454387	22.9177	34.297	0	1.14999	2.02208	0.289464	1.90841	1.79144
api-mir-x19	0.0671541	7.8996	3.09757	3.71454	6.48426	5.28769	10.4948	7.67994	5.27596	5.6107	4.84392	3.83463	7.35586	6.84467	1.62115	2.7754	5.0828	4.00862	3.63139	0	5.33257	4.00831	6.62627	3.22662	4.44923	4.73722	3.18593	4.40176	1.98802	0.557244	1.68433	0	0.544032	0	0	1.25653	0	1.85439	0	0	0.0454387	0.384095	0	0	0	0	0	0	0
api-mir-x21-1	0.302194	0	0	0	0	0.406745	0	0	0	0	0	0	0	0	0	0	0	0	0	0	0.444381	0	0	0	0	0	0	0	0	0	0	0	0	0	0	0	0	0	0	0.0772001	0	0	0	0	0	0	0	0	0
api-mir-x21-2	0.251828	0	0	0	0.405266	0.406745	0	0	0	0	0	0.348603	0	0	0	0	0	0.36442	0	0	0	0	0	0	0	0	0	0	0	0	0	0	0	0	2.05636	0.628265	0	0	0	0	0	0	0	0	0	0	0	0	0
api-mir-x21-3	0.302194	0	0	0	0	0	0	0	0.405843	0	0	0	0	0.402628	0	0	0	0	0	0	0	0	0	0	0	0	0	0.40016	0	0	0	0	0	0	0	0	0	0	0	0	0	0.256064	0.0834477	0	0	0	0	0	0
api-mir-x22	0.0671541	0	0	0.412727	0	0	0	0.404207	0	0	0.345994	0	0	0	0	0.925134	0.363057	0.36442	0.726278	0	0	0.445368	0	0.403327	0.80895	0	0	0.40016	0	0	0	0	0	0	0	0	0	0	0	0	1.22685	0.128032	0	0	0	0	0	0	0
api-mir-x23	1.93068	32.6288	29.2549	35.4945	23.9107	25.625	28.2048	23.0398	19.0746	17.7672	150.853	140.138	144.175	137.296	148.335	131.369	166.643	164.718	161.597	256.959	139.536	126.93	143.229	188.354	173.52	170.54	150.137	156.863	163.018	25.6332	24.7034	24.224	25.5695	25.7466	37.0145	22.6175	28.5471	46.3598	4.66565	0.1158	12.223	71.0576	1.83585	0	2.68331	4.71819	0.578927	0	0
api-mir-x24	0.0167885	0.343461	0	0.412727	0	0	0	0	0	0	0.345994	0.348603	0	0	0	0	0	0	0	0	0	0	0	0	0	0	0.398241	0	0	0	1.68433	0	0	1.0956	0	0.628265	0.63438	0	0	0.0386001	0	0.512127	0.0834477	0	0	0	0	0.146801	0
api-mir-x25	0.11752	4.80845	4.47427	5.77818	3.64739	3.66071	1.96778	4.04207	3.65259	5.14314	2.42196	3.83463	2.20676	4.02628	5.26875	0.925134	2.5414	5.10188	5.81022	0	0.888761	5.34442	4.07771	4.03327	5.66265	1.18431	2.38945	3.20128	3.97604	0	1.12288	0	0.544032	1.6434	0	0	0.63438	0	1.43558	0.501801	0	1.53638	0.417239	0	0	0	0	0.146801	0
api-mir-x26	0.0839427	1.03038	0.344175	0.412727	0.405266	0.813491	0.655927	0.404207	0	0	0.345994	0.348603	1.47117	0.805255	1.21586	0	1.45223	0.36442	0.726278	0	0.444381	0.890736	1.52914	0.403327	1.6179	2.36861	2.78769	2.40096	0	1.11449	0	1.93792	0.544032	0.5478	0	0.628265	0.63438	0	0	0.0772001	0.0908774	0.128032	0.166895	0	0.38333	0	0	0.587204	1.19429
api-mir-x27-1	2.35039	21.9815	22.0272	20.6364	6.07899	6.91467	7.21519	9.70098	6.08764	5.6107	10.3798	14.9899	7.35586	9.66306	5.26875	8.32621	8.71338	10.5682	12.3467	64.2398	9.77637	8.90736	5.09713	4.83993	9.30293	7.10583	7.56659	8.40335	11.9281	3.34346	2.80721	3.87583	1.6321	1.6434	2.05636	1.25653	3.1719	1.85439	0	5.82861	26.3545	3.71292	1.66895	1.39153	6.51661	27.6351	4.92088	15.5609	27.4688
api-mir-x28	0.419713	0	0	0	0.405266	0	0	0	0	0	0	0	0	0	0	0	0	0	0	0	0	0	0	0	0	0	0	0	0	0	0	0	0	0.5478	0	0.628265	0	1.85439	0	0	0	0.256064	0	0	0	0	0	0	0
api-mir-x29	6.74899	0	0.344175	0	0	0.406745	0.655927	0.404207	0.811686	0	0	0	0	0.402628	0.405288	0	0	0	0	0	0.444381	0	0.509713	0	0	0	0	0	0	0	0	0.968958	0	0	0	0.628265	0	0	0	0.887802	0.181755	0	0	0	0	0	0	0	0
api-mir-x30	0.654753	0	0.344175	0	0.405266	0	0.655927	0	0	0	0	0	0	0	0.405288	0	0	0	0	0	0	0	0	0	0.404475	0	0.796483	0	0	0	0	0	0	0	0	0	0	0	0	0	0	0	0	0	0	0	0	0	0
api-mir-x31	2.60222	0.686922	0	0	0	0	0.655927	0	0	0	0.345994	0.348603	0	0	0	0.925134	0	0.36442	0	0	0	0	0	0	0	0	0	0	0	0	0	0	0	0.5478	0	0	0	0	0	0	0	0	0	0	0	0	0	0	0
api-mir-x32-1	0.705118	6.52576	5.5068	5.36545	15.8054	15.4563	17.71	2.42524	5.6818	3.74047	4.49792	6.62345	5.1491	5.63679	8.10576	9.25134	6.17198	4.00862	7.26278	42.8266	8.44323	10.6888	14.7817	9.67985	5.66265	4.73722	11.1508	14.4058	15.9042	10.5876	11.7903	12.5965	13.0568	14.2428	16.4509	13.1936	12.0532	5.56318	0	0	0	0.128032	0	0	0	0	0.289464	2.20202	0
api-mir-x32-2	0.856215	5.83883	6.53932	4.12727	14.9948	16.2698	9.8389	3.23366	2.43506	2.33779	4.15193	6.97206	8.09145	7.64992	6.48461	3.70054	4.71975	6.55956	5.44709	0	11.5539	14.6972	11.2137	5.24325	7.28055	4.73722	14.3367	18.4073	17.8922	6.12968	7.86019	12.5965	10.8806	10.4082	2.05636	13.1936	9.5157	16.6895	0.358896	0	0	0.768191	0	0	0	0	0.289464	2.20202	0
api-mir-x32-3	1.05768	6.86922	10.3252	7.84182	8.10532	14.2361	10.4948	3.23366	4.87011	3.27291	6.91988	6.27485	5.1491	7.64992	6.8899	7.40108	5.80892	6.92398	6.5365	0	11.9983	15.5879	12.2331	8.06654	6.06713	10.0666	18.7173	16.0064	7.95208	7.24417	15.1589	9.68958	9.79257	9.3126	10.2818	11.3088	13.9564	11.1264	0.717792	0	0	0.384095	0	0	0	0	0	1.61481	0.597147
api-mir-x33	0.11752	0.343461	0.68835	1.23818	1.62106	2.84722	3.27963	0.808415	0	0.935117	0	1.39441	0	1.20788	1.21586	1.85027	3.26752	1.09326	1.45256	0	2.66628	1.78147	4.58742	0.403327	2.83133	3.55292	4.38066	2.0008	3.97604	1.11449	1.68433	0	3.26419	1.0956	2.05636	1.8848	0.63438	0	0	0	0	0.128032	0	0	0	0	0	0	0
api-mir-x34	2.58543	13.0515	13.0786	16.5091	34.0423	33.3531	32.7963	12.5304	16.2337	9.35117	14.5317	7.66926	8.09145	16.9104	18.6433	23.1284	15.9745	16.7633	15.9781	0	23.5522	16.924	19.3691	16.5364	17.3924	15.396	21.505	22.8091	17.8922	12.8166	11.2288	12.5965	11.9687	11.5038	8.22544	10.6805	10.7845	5.56318	1.43558	0	0	3.32883	0	0	0.76666	1.01104	0	1.90841	1.19429
api-mir-x35-1	0.0167885	0	0	0	0	0	0	0	0	0	0	0.348603	0	0	0.405288	0	0	0	0.363139	0	0	0	0	0	0.404475	0	0	0	0	0	0	0	0	0	0	0	0	0	0	0	0.227194	0	0	0	0	0	0	0	0
api-mir-x36	0.151097	46.7107	45.4311	45.4	56.7372	52.4701	41.3234	42.846	38.1492	40.21	6.22789	7.66926	8.09145	6.03941	8.91634	4.62567	7.98726	8.74608	6.17336	0	13.3314	12.0249	10.704	15.3264	13.3477	11.8431	23.4962	21.2085	15.9042	11.7021	10.106	17.4413	13.0568	17.5296	14.3945	18.2197	12.6876	14.8351	0	0.733401	0	1.79244	0.333791	0.695766	0.76666	6.06625	0.289464	2.64242	4.77718
api-mir-x38	14.052	110.251	123.559	107.309	149.948	159.037	148.895	98.6266	92.5322	111.746	287.175	312.348	316.302	279.826	255.737	287.717	247.605	269.671	261.097	278.373	331.064	314.875	335.901	317.418	320.344	322.131	344.877	360.544	331.999	155.471	156.642	143.406	168.106	149.002	180.96	179.684	166.842	185.439	16.5092	3.51261	195.296	87.8298	12.4337	0	3.8333	0.674028	0.868391	0.880806	0
api-mir-x39	0.0167885	0	0	0.412727	0.405266	0	0	0	0	0	0	0	0.735586	1.20788	0.405288	0	0	0.36442	0	0	0	0	0	0.806654	0	0	0	0	0	0	0	0	0.544032	0	0	0	0	0	0	0	0	0.128032	0	0	0	0	0	0	0
api-mir-x40	0.201462	0	0.344175	0	0	0	0	0	0	0	0.345994	0.697206	0	0	0.405288	0	1.08917	0.72884	0	0	0.444381	0	1.01943	0	0	0	0.398241	0	1.98802	0	0	0	0	0	0	0	0	0	0	0.0386001	0	0.128032	0	0	0	0	0	0.293602	0
api-mir-x41	0.0671541	3.77807	2.7534	3.30182	4.45793	4.88094	5.90334	6.87153	4.46427	6.54582	5.18991	7.32066	5.88469	5.23416	5.26875	9.25134	4.71975	8.38166	6.5365	0	5.33257	2.67221	4.58742	4.4366	6.06713	2.96076	7.96483	5.20208	3.97604	0	0.561442	0	0	1.0956	2.05636	1.8848	1.90314	5.56318	0	0	0	0	0.250343	0	0	0	0	0	0
api-mir-x44-1	1.79637	0.686922	1.72087	1.23818	4.05266	6.10118	2.62371	4.44628	6.49349	5.6107	3.80593	2.78882	2.20676	4.4289	2.83702	5.55081	1.45223	4.37304	3.99453	0	1.77752	2.22684	3.56799	1.61331	2.83133	5.32938	5.17714	2.80112	3.97604	0.557244	0	0.968958	0	0	0	0	0	1.85439	6.10123	0.1158	0	1.92048	0.0834477	0	0	0.337014	0	0	0
api-mir-x44-2	1.79637	2.06077	2.40922	2.06364	4.45793	1.62698	4.59149	2.42524	2.8409	2.33779	2.07596	2.78882	2.20676	2.41577	2.83702	3.70054	2.90446	2.18652	3.99453	0	2.66628	2.67221	3.56799	2.01664	3.2358	4.73722	1.59297	2.40096	3.97604	1.67173	0	0	0	1.0956	2.05636	0	0.63438	0	5.02454	0.1544	0.136316	4.60914	0.0834477	0	0	0	0	0	0
api-mir-x45	1.41024	0.343461	0	0	0	0.406745	0	0.404207	0	0	1.03798	1.39441	1.47117	1.61051	1.21586	3.70054	1.08917	0.72884	1.08942	0	1.33314	0	1.52914	0.403327	0.404475	0.592153	0	0	0	0	0	0	0	0.5478	0	0.628265	0	0	0.358896	0	0.0908774	0.512127	0	0	0	0	0	0	0
api-mir-x46	0.151097	4.46499	9.98107	6.19091	9.32112	13.4226	15.0863	6.87153	7.30517	6.54582	5.8819	5.57765	5.1491	6.03941	4.86346	7.40108	6.53503	5.4663	5.44709	0	3.11066	4.45368	2.54857	4.03327	6.06713	6.51368	7.96483	5.60224	7.95208	0.557244	1.68433	1.93792	3.80822	2.739	2.05636	0	2.53752	1.85439	0	0.1544	1.18141	1.66441	0.417239	0	0.76666	0	0	0.880806	0
api-mir-x47	1.49418	0	0	0	0	0.406745	0.655927	0	0	0	0	0.348603	0	0.402628	0.405288	0	0.363057	0	0	0	0	0.890736	0	0.403327	0	0	0	0	0	0.557244	0	0	0	0	0	0	0	0	0	0	0	0	0	0	0	0	0	0	0
api-mir-x48	7.99134	675.244	697.987	700.398	718.131	700.415	740.541	845.198	812.497	821.968	698.562	665.831	663.499	686.883	689.395	699.402	606.306	579.792	594.096	620.985	613.69	578.979	601.462	586.438	548.468	596.298	520.103	515.406	502.969	70.7699	79.7248	75.5788	65.2838	67.3794	92.5362	86.0723	73.588	68.6125	4.30675	5.36541	5.99791	252.607	31.0425	277.263	584.578	131.435	99.865	53.142	143.912
api-mir-x49	3.59275	0.343461	0.68835	0	0.405266	0	0	0	0	0	0.691988	0	0.735586	0	0.405288	0	0.363057	0.72884	0	0	0	0	0	0	0	0	0.398241	0.40016	3.97604	0.557244	0	0	0.544032	0	0	1.25653	0	0	0.358896	0	0	0	0	0	0	0	0	0	0
api-mir-x51-1	5.72489	24.7292	23.4039	25.1764	32.016	36.2003	29.5167	17.3809	16.6396	26.1833	35.9834	37.6491	33.837	35.8339	31.2072	31.4546	31.586	30.9757	29.7774	42.8266	49.3263	41.4192	35.6799	42.7527	41.6609	39.6742	60.1344	55.222	51.6885	23.9615	29.7564	15.5033	17.953	22.4598	26.7327	19.4762	17.7626	22.2527	8.9724	0.0386001	1.13597	2.56064	0.0834477	0	0	0	0	0	0
api-mir-x51-2	5.77526	25.7596	24.7806	26.0018	29.1792	28.8789	25.5811	16.1683	24.7564	15.4294	34.5994	32.7687	45.6063	31.0023	29.9913	32.3797	45.0191	33.5266	33.0457	21.4133	43.1049	42.31	53.5199	44.7693	40.043	33.7527	51.7714	53.2212	41.7484	23.4042	17.9661	21.3171	15.7769	24.651	24.6763	26.3871	15.8595	16.6895	8.9724	0	1.54492	2.04851	0	0	0	0	0	0	0
api-mir-x51-3	5.47306	28.8507	23.4039	23.5254	33.6371	24.4047	22.3015	17.3809	19.4805	18.7023	29.4095	35.2089	31.6302	30.5997	32.8283	33.3048	31.9491	28.7892	28.3248	21.4133	44.8824	39.6378	34.1508	40.3327	34.7849	40.2664	60.1344	46.4185	71.5687	22.847	20.2119	16.4723	23.9374	25.7466	41.1272	19.4762	15.8595	31.5247	9.33129	0	0.681581	4.22505	0	0	0	0	0	0.146801	0
api-mir-x51-4	5.50664	19.5773	19.9621	18.9855	30.395	25.625	27.5489	16.9767	11.7694	13.0916	38.7513	32.4201	33.837	28.5866	35.2601	24.0535	35.9427	29.8824	29.0511	42.8266	36.8836	41.4192	46.8936	42.7527	39.6386	36.7135	68.4975	58.8235	41.7484	26.1905	21.8962	19.3792	19.5851	26.2944	26.7327	21.361	22.8377	18.5439	8.6135	0	1.09053	2.68867	0.0834477	0	0	0	0	0	0
api-mir-x51-5	6.34607	22.6684	20.9947	23.5254	21.0738	23.5912	18.3659	14.9557	10.1461	9.81873	24.9116	28.5854	33.837	27.7813	27.5596	30.5294	27.2293	28.4247	29.4143	0	39.5499	46.7637	45.3645	41.5427	48.9415	53.8859	50.9749	60.8243	75.5448	26.1905	26.9492	20.3481	28.2897	18.6252	22.62	23.8741	20.9345	22.2527	7.17792	0	0.590703	2.56064	0.0834477	0	0	0	0	0.146801	0
api-mir-x51-6	6.22855	23.6988	20.6505	21.8745	20.2633	18.3035	20.9896	8.48836	12.1753	16.8321	22.8356	32.4201	25.7455	31.4049	29.9913	27.754	30.1338	25.8738	23.9672	42.8266	33.7729	46.3183	40.7771	44.366	38.4251	36.1213	48.9837	50.02	43.7364	25.076	20.7734	22.286	23.3934	22.4598	12.3382	21.361	22.8377	33.3791	7.17792	0	1.31772	1.79244	0	0	0	0	0	0	0
api-mir-x52	0.0167885	0	0	0	0	0	0.655927	0	0	0	0	0	0.735586	0	0.405288	0	0.363057	0	0	0	0	0.445368	0.509713	0	0	0	0	0	0	0.557244	0	0	0	1.0956	0	0	0	0	0	0	0.0908774	0	0	0	0	0	0	0	0
api-mir-x53	0.0167885	0.343461	0	0.412727	0	0.406745	0	0	0	0	0.345994	0	0	1.61051	2.02644	0	1.08917	0	0.363139	0	0.444381	0.445368	0	0	0	0	0	0	0	0.557244	0	0	0	0	2.05636	0	0	0	0	0	0	0.256064	0.500686	0	0	0	0	0	0
api-mir-x55	0.235039	0.343461	0.344175	0.825454	0	0	0	0.808415	0.405843	0.467558	1.03798	0.348603	0.735586	1.20788	1.21586	0	0.363057	1.09326	0	0	0	0.445368	0.509713	0.403327	0	0	0.796483	0.40016	3.97604	1.11449	0.561442	0	0	0	0	0.628265	0	0	0	0	0	0.256064	0	0	0	0	0	0	0
api-mir-x56	770.409	25.4161	23.4039	20.6364	18.6422	19.9305	19.6778	8.48836	9.74023	11.689	14.5317	13.9441	11.0338	15.2998	11.7534	10.1765	9.43949	15.3056	6.89964	0	11.1095	6.68052	6.62627	9.27652	9.7074	8.29014	4.7789	6.0024	3.97604	15.6028	18.5276	18.4102	21.2172	20.2686	20.5636	21.9893	22.2033	20.3983	0.717792	1.0036	30.3985	43.4028	39.3039	19.8293	22.9998	38.7566	24.8939	42.4255	65.089
api-mir-x58	0.11752	2.74769	2.06505	2.47636	2.02633	1.62698	0.655927	0.808415	0	0.935117	2.42196	0.348603	1.47117	1.61051	2.02644	2.7754	1.81529	1.45768	3.63139	0	1.33314	0.445368	0	2.41996	1.6179	2.36861	1.19472	2.40096	1.98802	0	0	0	0	0	0	0.628265	0.63438	1.85439	0	0.0386001	0	0	0	0	0	1.34806	0	0.587204	1.19429
api-mir-x59	0.151097	0.686922	0	0.412727	0	0	0	0	0	0	0	0	0	0	0	0	0.363057	0	0	0	0	0	0	0	0	0	0	0.40016	0	0	0	0	0	0	0	0	0	0	0	0	0	0.128032	0	0	0	0	0	0	0
api-mir-x60-1	14.6228	1.03038	0.68835	1.65091	1.2158	2.44047	0.655927	1.61683	2.02921	1.87023	0.345994	1.74301	0.735586	0	0.405288	0	1.45223	0.72884	0.726278	21.4133	0.444381	0.445368	1.01943	0.806654	0	0	1.19472	0.800319	0	0	0.561442	0	0	0	0	0	0	0	0	0.0772001	0	0	0	0	0	0	0	0	0
api-mir-x60-4	10.2242	1.37384	1.03252	0	2.02633	1.62698	0	0.808415	1.62337	1.40268	0.691988	0.697206	0	1.20788	1.21586	0.925134	0.363057	0.36442	0	0	0.444381	0.445368	0	0.403327	0.80895	0.592153	0.796483	0.800319	0	0	0	0	0	0	0	0.628265	0.63438	0	0.358896	0.0386001	0	0	0	0	0	0	0	0	0
api-mir-x61-1	3.17303	3.09115	1.03252	3.30182	3.64739	2.44047	3.27963	1.61683	2.43506	5.14314	0.691988	1.04581	0.735586	0.805255	0.405288	0.925134	0.363057	1.09326	1.45256	0	0.888761	0.445368	0.509713	1.20998	0	0	1.99121	1.60064	0	0.557244	0.561442	0	0	0	0	0	0	0	0	0.1544	0	0	0	0	0	0	0	0	0
api-mir-x62	9264.94	362.695	336.947	347.929	220.87	218.015	223.671	481.815	479.3	475.507	554.282	533.711	534.036	412.291	387.456	371.904	463.987	448.965	485.88	513.919	1427.35	1373.52	1414.96	1011.54	980.448	938.562	1059.32	1053.22	1037.75	5174.01	5193.9	5132.57	4870.72	4890.76	4937.32	5242.24	5024.92	5107	56.3466	1.8528	199.521	16112.7	5947.07	124.89	285.964	650.774	230.124	669.56	2305.59
api-mir-x64	57.2825	17.86	11.7019	13.62	6.48426	5.28769	6.55927	28.6987	26.7856	22.4428	56.743	47.7586	40.4572	26.1708	28.7755	23.1284	30.8599	27.6959	28.3248	42.8266	64.4352	66.3599	63.7142	39.9294	37.2117	31.3841	39.0277	32.8131	31.8083	60.7396	56.7056	63.9513	47.3308	60.258	51.409	70.3657	52.6535	59.3406	1.43558	0	0.727019	53.5173	2.92067	0	0.38333	1.01104	0	0	1.19429
api-mir-x66	13.6827	193.712	198.589	189.442	159.675	165.139	167.917	96.6056	113.23	92.5766	274.373	258.663	269.96	201.314	181.164	183.177	250.873	235.415	243.666	342.612	182.196	184.828	184.516	238.77	221.248	217.32	234.166	223.689	192.838	55.1671	57.2671	70.734	54.9472	49.8498	59.6345	28.2719	24.1064	31.5247	104.08	2.62481	64.7956	14.3396	2.58688	1.04365	4.21663	11.7955	1.44732	7.78045	6.56862
api-mir-x67	0.503656	5.49537	5.16262	6.19091	6.07899	7.72816	4.59149	6.87153	7.30517	6.07826	1.38398	2.44022	3.67793	3.22102	2.83702	1.85027	3.26752	5.83072	4.35767	0	2.66628	5.34442	1.52914	3.22662	2.83133	2.96076	3.98241	6.0024	3.97604	1.11449	1.68433	0.968958	2.17613	1.0956	0	0	0.63438	0	0	0	0	0.128032	0	0.695766	0	0.674028	0	3.37642	1.19429
api-mir-x69	1.32629	0.686922	0.344175	1.23818	1.2158	2.03373	1.96778	0.404207	0	1.40268	1.38398	2.44022	0	1.61051	2.02644	2.7754	0.726115	1.45768	0.363139	0	0.444381	0.890736	3.05828	0.403327	0.80895	0	0.398241	0	0	0.557244	0.561442	0	0	0	0	0.628265	0	0	0	0	0	0	0.0834477	0	0	0	0	0.146801	0
api-mir-x70	0.0671541	0	0	0	0	0	0	0	0	0	0	0	0	0	0	0	0	0	0	0	0	0	0	0	0	0	0	0	0	0	0	0	0	0	0	0	0	0	0	0	0	0	0	0	0	0	0	0	0
api-mir-x71-1	0.167885	0.686922	0.344175	0.412727	0	0	0	0	0.405843	0.467558	0.345994	0.348603	0	0	0.405288	0.925134	0	0.72884	0.363139	0	0.444381	0.445368	0	0.403327	0.404475	2.36861	0.398241	0	0	0	0	0	0	0	0	0	0	0	0	0	0	0	0	0	0	0	0	0	0
api-mir-x71-3	0.134308	0	0.344175	0.412727	0.405266	0	0	0.404207	0	0	0.345994	0	0	0	0	0	1.08917	0	0.363139	0	0	0.445368	0.509713	0	0.404475	0	0	0.40016	0	0	0	0	0	0	0	0	0	0	0	0	0	0	0	0	0	0	0	0	0
api-mir-x72	2.50149	0	0.344175	0	0	0	0	0	0	0	0	0	0	0	0	0	0	0.36442	0	0	0.444381	0	0	0	0	0.592153	0	0	0	0	0	0	0	0.5478	0	0	0	0	0	0	0	0	0	0	0	0.337014	0	0	0
api-mir-x73-1	1.20877	0	0	0	0	0	0	0	0	0	0	0	0	0	0	0	0	0	0	0	0	0	0	0	0	0	0	0	0	0	0	0	0	0	0	0	0	0	0	0	0	0	0	0	0	0	0	0	0
api-mir-x74-1	1.47739	0.343461	0.68835	0	0	0.406745	0	0	0	0.467558	0	0.348603	0	0	0	0.925134	0.363057	0	0	0	0	0	0	0.806654	0	0.592153	0	0.40016	0	0.557244	0	0	0.544032	0	0	0.628265	0	0	0	0	0	0	0	0	0	0.337014	0	0	0
api-mir-x74-2	1.34308	0	0	0	0	0	0	0.404207	0	0.467558	0	0	0.735586	0	0	0	0.363057	0.36442	0.726278	0	0	0.445368	0	0	0	0	0	0.40016	0	0	0	0	0	0	0	0	0	0	0	0	0	0	0	0	0	0.337014	0	0	0
api-mir-x75	0.80585	0.343461	0	0	0	0.406745	0	0	0	0	0.345994	0	0	0	0	0	0	0	0	0	0	0	0	0	0	0	1.19472	0.40016	0	0	0	0	0	0	0	0	0	0	0	0	0	0	0.0834477	0	0	0	0	0	0
api-mir-x76	19.4075	10.3038	8.94855	9.90545	14.1843	13.0158	10.4948	8.48836	7.30517	10.2863	15.9157	16.3843	19.1252	26.1708	23.1014	24.9786	19.242	20.7719	19.9726	21.4133	19.9971	19.5962	16.3108	21.3763	21.0327	22.5018	31.0628	33.6134	37.7724	8.35866	3.93009	5.81375	8.16048	10.4082	6.16908	7.53918	8.24694	9.27197	0	0.0386001	0	0	0.0834477	0	0	2.02208	0	0.587204	0
api-mir-x77	0.554022	0	0.344175	0	0	0	0	0	0	0	0	0	0	0	0.405288	0	0	0	0	0	0.444381	0	0	0	0	0	0.398241	0	0	0	0	0	0	0	0	0	0	0	0	0	0	0	0	0	0	0	0	0	0
api-mir-x78-1	1.54455	0	0	0	0	0	0	0	0	0	0	0	0	0	0	0	0	0	0	0	0.444381	0	0	0	0	0	0.398241	0	0	0	0	0	0	0	0	0	0	0	1.79448	0	0.136316	0.128032	0	0	0	0	0	0	0
api-mir-x79-1	1.54455	0	0	0	0	0	1.31185	0	0.811686	0.467558	0	0	0	0	0	0	0	0	0	0	0	0	0	0	0	0	0	0	0	0	0	0	0	0	0	0	0	0	0.358896	0	0.136316	0	0	0	0	0	0	0	0
api-mir-x80	222.633	7482.64	7445.88	7613.99	6660.95	6650.69	6920.02	3388.47	3342.93	3459.47	4817.27	4863.36	5032.15	3850.33	3847	3979.93	4699.05	4681.7	4662.71	4432.55	4103.41	4112.08	4089.43	4330.52	4322.63	4545.37	6689.26	6656.26	7136.99	1692.91	1753.38	1779.01	1595.65	1677.91	1778.75	1698.83	1695.7	1693.06	166.887	1.1966	12.3593	313.166	610.837	17.742	21.0831	105.822	22.5782	194.952	130.178
api-mir-x81	19.3236	0.343461	0	0	0	0.406745	0	0	0	0	0	0.697206	0	1.20788	0.810576	0	0	0	0	0	0.888761	0.445368	0	0	0	0	0	1.20048	0	0	0.561442	0	0	0	0	0	0.63438	0	0	0	0	0	0	0	0	0.337014	0	0.146801	0
api-mir-x82-1	0.134308	0	0	0	0	0	0	0	0	0	0	0	0	0	0	0	0	0	0	0	0	0	0	0	0	0	0	0	0	0	0	0	0	0.5478	0	0	0	0	0	0	0	0	0	0	0	0	0	0	0
api-mir-x83	5920.69	83.1175	73.9976	75.5291	98.0744	86.23	95.7653	156.833	161.931	171.126	109.68	118.874	129.463	152.998	128.476	144.321	153.21	163.624	163.049	149.893	113.317	100.208	110.098	88.3286	92.2203	88.2308	88.0113	82.4329	119.281	648.074	607.48	640.482	629.989	632.709	627.19	638.317	609.005	684.271	16.1503	7.64281	651.455	656.547	146.2	306.485	545.862	1751.8	439.116	1730.64	2989.32
api-mir-x85	0.0335771	0	0.68835	1.23818	1.2158	0.813491	1.31185	0.808415	1.21753	2.80535	1.03798	2.44022	0	2.41577	2.02644	0	1.08917	0	0.726278	21.4133	0.444381	0.890736	1.01943	0.806654	1.21343	0	1.19472	1.20048	0	0.557244	0	0	0	0	0	0	0.63438	0	0	0	0.0454387	0.512127	0.166895	0	0	0	0	0	0
api-mir-x86	4.46575	0.343461	0.344175	0.412727	0.405266	0.406745	0	0.404207	0.405843	0.935117	0	0.348603	0	0.402628	0	0	0.726115	0.36442	0.363139	0	0.444381	0	0	0.403327	0.404475	0.592153	0.796483	0.40016	0	0	1.12288	0	0	0	0	0	0	0	1.43558	0	0	0	0.584134	0	0	0	0	0.440403	0
api-mir-x87	0.0167885	1.03038	0	0	0.405266	0.813491	0.655927	0	0.405843	0.467558	0.345994	0.348603	1.47117	0.805255	0.810576	0.925134	1.08917	0.72884	0.363139	0	0.444381	0.890736	0.509713	2.01664	0.80895	1.77646	1.19472	0.800319	1.98802	0	0	0	0.544032	0	0	0	0	0	0	0	0	0	0	0	0	0	0	0	0
api-mir-x88	0.0503656	2.74769	2.40922	1.23818	2.02633	3.25396	1.31185	2.02104	1.21753	0.935117	0	0.348603	0	0	0	0	0.363057	0.72884	0	0	0.444381	0.890736	0.509713	0.403327	0.80895	0	0	0.800319	0	0	0	0	0.544032	0.5478	0	0	0	0	0	0.0386001	0.0454387	0.128032	0	0	0	0.674028	0	0.440403	0
api-mir-x89	1.86353	28.5073	22.7155	26.8273	40.5266	36.6071	42.6352	26.6777	29.2207	29.4562	31.8314	23.0078	22.0676	24.5603	26.3437	24.0535	22.5096	18.221	24.3303	42.8266	20.8859	26.2767	23.9565	22.5863	20.6282	24.2783	24.691	22.4089	21.8682	7.80141	9.54451	8.72063	9.24854	7.6692	8.22544	3.14133	3.1719	12.9808	23.6871	5.63561	6.58861	114.204	5.34065	0.347883	0	1.01104	2.02625	3.52322	3.58288
api-mir-x90-1	6.51395	201.955	220.272	203.887	257.749	233.065	234.166	213.017	193.181	195.439	395.471	367.776	359.702	450.138	440.143	388.556	351.077	350.936	352.245	171.306	406.164	389.252	385.343	355.735	373.331	362.398	443.243	416.566	365.796	56.2816	64.0044	63.9513	64.1957	63.5448	65.8035	79.7897	84.3725	74.1757	31.5828	23.9706	62.3873	602.645	73.8512	0	0.38333	0.674028	0.868391	1.32121	1.79144
api-mir-x90-2	6.51395	191.651	194.459	178.298	203.038	211.101	217.112	187.148	188.311	198.245	400.315	377.537	379.562	441.28	399.614	437.589	331.108	325.427	356.239	321.199	365.281	356.295	375.659	333.955	336.523	333.974	438.066	403.361	459.233	58.5106	61.1972	57.1685	64.1957	53.1366	67.8599	66.5961	63.438	64.9038	25.4816	23.3916	52.3454	544.007	54.4914	0	0.38333	0.674028	0	0.587204	2.38859
api-mir-x91	0.0335771	6.52576	5.85097	5.77818	10.5369	8.9484	9.8389	14.5515	13.3928	8.41605	6.91988	6.27485	7.35586	6.44204	11.7534	12.9519	7.62421	5.10188	7.62592	0	1.77752	1.78147	4.07771	3.22662	5.25818	3.55292	3.58417	2.40096	1.98802	0.557244	1.12288	1.93792	1.08806	1.6434	2.05636	0.628265	0	0	0	0	0	0.256064	0.0834477	0	0	0	0	0	0
api-mir-x92-1	5.8592	1.37384	1.03252	1.23818	1.62106	0.813491	3.93556	0.808415	0.811686	1.40268	0	0	0	0	0	0.925134	0	0	0	0	0	0	0	0	0.404475	0	0.398241	0.40016	0	0	0	0	0	0	0	0	0	1.85439	0	0	0	0.256064	0	0	0	0	0	0.293602	0
api-mir-x93-1	48.8882	5.49537	6.53932	5.36545	4.45793	6.10118	3.93556	1.61683	4.05843	2.33779	1.72997	0	0	1.61051	1.21586	0	0.363057	1.09326	2.17883	0	1.33314	0.445368	0.509713	0.806654	0.404475	0	0.398241	0.800319	1.98802	0	0	0	0	0	0	0	0	0	0	0	0	0	0	0	0.38333	0.337014	0	0.146801	1.19429
api-mir-x94-1	0.822638	0	0.344175	0	0	0	0	0.404207	0.811686	0	0	0	0	0	0	0	0	0	0	0	0	0	0	0	0	0	0	0	0	0	0	0	0	0	0	0	0	0	0	0	0.0454387	0.128032	0	0	0	0	0	0	0
api-mir-x95	0.45329	0	0	0.412727	0	0	0.655927	0	0	0	0	0	0	0	0	0	0	0	0	0	0	0	0	0	0	0	0	0	0	0	0	0	0	0	0	0	0	0	0	0	0	0	0	0	0	0	0	0	0
api-mir-x96-1	0.889792	0.686922	0.344175	0.412727	0	0	0	0	0.405843	0	0	0	0	0	0	0	0	0	0	0	0	0	0	0	0	0	0	0	0	0	0	0	0	0	0	0	0	0	0	0	0	0	0	0	0	0	0	0	0
api-mir-x96-2	0.990524	0	0	0	0	0	0	0	0	0.467558	0	0	0	0	0	0	0	0	0	0	0	0	0	0	0	0	0	0	0	0	0	0	0	0	0	0	0	0	0	0	0	0	0	0	0	0	0	0	0
api-mir-x97	20397.4	110.594	108.415	103.182	231.407	230.218	204.649	209.379	197.645	172.529	266.761	279.579	294.97	621.254	584.831	561.557	400.089	395.76	391.464	620.985	323.953	337.144	357.309	474.313	428.339	438.193	348.461	346.938	322.059	59.6251	67.373	62.0133	68.004	65.1882	80.1981	87.3288	78.6631	76.0301	0	0.0772001	2.8172	9.85845	5.34065	0.347883	0.38333	1.01104	0.289464	1.76161	0
api-mir-x98-1	3.13946	1.03038	0.344175	0	0.405266	1.22024	0.655927	0	0.405843	0	0	0	0	0	0	0	0	0	0	0	0	0	0	0	0	0	0	0	0	0	0	0	0	0	0	0	0	0	0	0	0	0	0	0.347883	0	0.337014	0	0	0
api-mir-x98-2	3.35771	0.343461	0.68835	0.412727	0	0.813491	0.655927	0.808415	0	0	0	0	0	0	0	0	0	0	0	0	0	0	0	0	0	0	0	0	0	0	0	0	0	0	0	0	0	0	0	0	0	0	0	0	0	0	0	0.146801	0
api-mir-x99	9.28406	1.7173	2.06505	0	3.24213	1.62698	1.31185	0.404207	0.405843	0.467558	1.72997	0.697206	1.47117	0.805255	1.62115	0.925134	2.5414	0.72884	2.90511	0	0.888761	2.67221	1.01943	2.82329	3.2358	1.18431	0.398241	4.0016	5.96406	0.557244	0.561442	0	0	0	0	0	0.63438	0	0	0	0	0	0	0	0	0	0	0	0
api-mir-x100-1	32.8719	10.6473	10.6694	11.9691	11.3474	13.8293	10.4948	8.08415	6.49349	9.35117	5.5359	6.27485	4.41352	10.8709	8.10576	5.55081	10.5287	9.47491	9.07848	21.4133	6.66571	7.57126	5.60685	7.66322	6.87608	8.88229	11.9472	11.6046	7.95208	2.22897	2.24577	0	1.08806	1.0956	4.11272	1.25653	1.26876	0	0	0	0	4.86521	2.67033	0	0	0.337014	0.289464	0.440403	0.597147
api-mir-x100-4	31.8143	13.0515	9.6369	9.08	10.1317	15.0496	10.4948	7.67994	7.30517	10.7538	6.91988	6.97206	7.35586	8.45518	9.32163	11.1016	11.2548	10.9326	10.1679	21.4133	6.22133	6.68052	5.09713	6.04991	6.06713	5.92153	8.36307	8.40335	7.95208	2.22897	2.80721	0.968958	1.6321	1.6434	4.11272	2.51306	0.63438	0	0	0	0.0454387	8.066	3.5048	0	0	0.674028	0	0.146801	0
api-mir-x101-1	6.90009	0.343461	0	0	0	0	0	0	0.405843	0.467558	0.345994	0.348603	0	0	0.405288	0	0	1.09326	0	0	0	0.445368	0	0	0.404475	0	0	0	0	0	0	0	0	0	0	0	0	0	0	0	0	0	0.166895	0	0.38333	0	0	0	0
api-mir-x101-2	6.86651	0.343461	0.344175	0.412727	0.405266	0.406745	0	0	0	0	0	0	0.735586	0.402628	0	0	0	1.09326	0.363139	0	0.444381	0	0	0	0	0.592153	0	0.40016	0	0	0	0	0	0	0	0	0	0	0.358896	0	0	0.128032	0.166895	0	0	0	0	0	0
api-mir-x102-1	0.436502	0	0	0	0.405266	0	0	0	0	0	0	0	0	0	0	0	0	0.36442	0	0	0.444381	0	0	0.403327	0	0	0	0	0	0	0	0	0	0	0	0	0	0	0.358896	0	0	0	0	0	0	0	0	0.146801	0
api-mir-x102-3	0.419713	0	0	0	0	0	0	0	0	0	0	0	0	0	0.405288	0	0	0.36442	0	0	0	0	0	0.403327	0	0	0	0	0	0	0	0	0	0	0	0	0	0	1.79448	0	0	0.128032	0.0834477	0	0	0	0	0	0
api-mir-x104	0.0503656	7.55614	5.5068	2.47636	3.24213	9.35514	8.52704	6.46732	2.43506	6.07826	2.76795	4.88044	5.88469	4.02628	6.07932	1.85027	2.17834	2.91536	1.45256	0	4.44381	4.89905	5.09713	4.4366	3.64028	1.77646	6.37186	4.40176	3.97604	2.78622	1.68433	2.90688	2.72016	2.739	0	1.8848	2.53752	1.85439	0.358896	0	0	0.384095	0.250343	0.347883	0	1.01104	0	1.90841	2.38859
api-mir-x107	70.9148	6.86922	9.29272	5.77818	6.48426	6.91467	9.18297	5.6589	6.89933	7.94849	7.61187	8.36647	9.56262	3.62365	5.67403	9.25134	10.5287	6.55956	7.26278	0	9.33199	7.12589	9.68455	3.22662	7.28055	8.88229	7.96483	6.0024	5.96406	2.78622	2.80721	2.90688	2.17613	2.1912	6.16908	3.76959	3.80628	0	0	4.40041	0.181755	2.8167	1.9193	0	0	0	0	0	1.79144
api-mir-x108	0.100731	0	0.68835	1.65091	1.62106	0.406745	0.655927	0.808415	0.811686	0	0.691988	0	0.735586	0	0.810576	0.925134	0	0	0	0	0.444381	0	0.509713	0.806654	0	0	0	0	0	0	0	0	0.544032	0	0	0	0	0	0	0.0386001	0.0454387	0.384095	0	0	0	0	0	0	0
api-mir-x109	0.537233	0	0	0	0	0	0	0	0	0	0.345994	0	0	0	0	0	0	0	0	0	0	0	0	0	0	0	0	0	0	0.557244	0	0	0	0	0	0	0	1.85439	0	0	0	0.128032	0	0	0	0	0	0	0
api-mir-x110	5.40591	0.343461	0	0.412727	0	0.406745	0.655927	0	0.405843	0	0.691988	0.697206	0	0.402628	0.405288	0	0.726115	0	0	0	0	0	0	0	0.404475	0	0.398241	0.40016	0	0	0	0	0	0.5478	0	0	0	0	0	0	0.0454387	0	0	0	0	0	0	0	0
api-mir-x111	0.755484	0	0	0	0	0	0	0.404207	0	0	0	0	0	0	0	0	0	0.36442	0	0	0	0	0	0	0	0.592153	0	0	0	0	0	0	0	0	0	0.628265	0	0	0	0	0	0	0	0	0	0	0	0	0
api-mir-x112	0.134308	0.343461	1.72087	1.23818	0.810532	2.84722	1.31185	1.21262	3.65259	0.935117	3.11395	1.39441	2.20676	1.61051	4.05288	1.85027	2.17834	0.36442	1.45256	0	2.2219	2.67221	1.01943	4.4366	2.83133	0.592153	0.796483	4.0016	1.98802	0	0	2.90688	1.08806	1.0956	0	0.628265	1.26876	0	0.358896	0	0	1.28032	0	0	0	0	0	0.293602	0
api-mir-x113	1.0241	0.343461	0	0.412727	0	0	0	0	0	0	0	0	0	0	0.405288	0	0	0	0	0	0	0	1.01943	0	0	0	0	0.40016	0	0	0	0	0	0	0	0	0	0	0	0.0386001	0	0	0	0	0	0	0	0	0
api-mir-x114-1	0.0671541	0.343461	0.344175	0	0	0	0.655927	0.404207	0	0.467558	0.691988	0.348603	0.735586	0	0.810576	0.925134	0	0	0.363139	0	0.444381	0	1.01943	0	0.80895	0.592153	0	0.40016	0	0	0	0	0	0	0	0	0	0	0	0	0	0	0	0	0	0	0	0	0
api-mir-x114-2	0.11752	0	0	0	1.2158	0.406745	0.655927	0	0.405843	0	0.345994	0	0	0.805255	0	0	0.363057	0.36442	0.726278	0	0	0	0	0	0.404475	0.592153	0	0.40016	0	0.557244	0	0	0	0	0	0.628265	0.63438	0	0	0	0	0	0	0	0	0	0	0	0
api-mir-x115	0.167885	0	0	0	0.405266	0	0	0	0	0	0	0	0.735586	0	0	0	0.726115	0.36442	0	0	0	0	0	0.403327	0.404475	0.592153	0	0.40016	1.98802	0	0	0	0	0	0	0	0	0	0	0.0386001	0	0	0	0	0	0	0	0	0
api-mir-x116	1.14162	2.74769	1.03252	0.825454	1.2158	1.62698	1.96778	2.82945	5.6818	4.20803	4.15193	5.57765	3.67793	7.64992	4.05288	6.47594	5.44586	4.37304	4.35767	0	1.77752	2.22684	1.01943	4.4366	2.83133	3.55292	3.98241	3.20128	1.98802	0.557244	0.561442	0	1.6321	0	0	0.628265	0	0	0	0	0	0	0	0	0	0	0	0.146801	0
api-mir-x117-1	1.72922	1.37384	1.3767	0.825454	1.62106	2.84722	5.24741	1.21262	0	0	1.38398	1.04581	1.47117	1.61051	0.405288	2.7754	0.363057	1.8221	0.363139	0	1.33314	2.22684	1.52914	1.61331	2.42685	2.36861	2.78769	1.60064	7.95208	0.557244	0	0	0	1.6434	0	0	0	0	0	0	0	0	0	0	0.38333	2.3591	0	0.587204	0
api-mir-x118	1.56133	43.2761	41.301	46.2254	63.6268	58.9781	57.7215	56.589	60.4706	63.1204	55.705	54.382	44.8708	52.3416	74.573	58.2835	53.7325	52.112	58.8285	21.4133	45.3268	41.4192	48.9325	49.6092	55.4131	42.635	47.3907	38.4153	31.8083	7.80141	5.05298	4.84479	8.70451	9.3126	2.05636	5.02612	7.61256	3.70879	0	0.1544	0.36351	2.4326	0	0	0	0	0.578927	0.880806	1.19429
api-mir-x119-1	0.470079	0	0	0	0.405266	0	0	0	0	0	0	0.348603	0.735586	0	0.405288	0	0	0	0	0	0	0.445368	0	0	0	0	0.796483	0.40016	0	0	0.561442	0	0.544032	0	0	0	0	0	0	0.2316	0	0	0	0	0	0	0	0	0
api-mir-x119-2	0.705118	0	0	0	0.405266	0.406745	0	0	0	0.467558	0	0	0	0	0	0	0	0	0.363139	0	0.444381	0	0.509713	0	0.404475	0	0	0	0	0	0	0	0	0	0	0	0	0	0.358896	0.1544	0	0	0.0834477	0	0	0	0	0	0
api-mir-x120	5.65774	5.83883	5.85097	4.54	9.72638	8.54165	15.0863	8.08415	8.11686	6.54582	7.26587	9.41228	7.35586	10.4683	7.29519	3.70054	10.8917	9.47491	8.71534	0	4.88819	5.34442	6.11656	9.27652	7.68503	12.4352	5.57538	9.20367	15.9042	2.78622	1.68433	1.93792	2.17613	1.0956	0	3.14133	1.26876	3.70879	0	0	0	2.17654	0.0834477	0	0	0	0	0	0
api-mir-x121	0.537233	0	0	0	0.405266	0.406745	0	0	0	0	0	0	0	0.402628	0.810576	0	0.363057	0	0	0	0	0	0	0.806654	0	0	0.796483	0.40016	0	0	0	0	0	0	0	0	0	0	0	0	0	0	0	0	0	0	0	0	0
api-mir-x122	0.0167885	0.686922	0.344175	0	0.405266	1.22024	1.31185	1.21262	0.405843	0	0.345994	0	0	1.20788	1.21586	1.85027	0	0.72884	0.363139	0	0	0.445368	0.509713	0.806654	0.80895	0.592153	0	0.40016	0	0	0	0	0	0	0	0	0.63438	0	0	0.0386001	0	0	0	0	0	0	0	0	0
api-mir-x123	0.11752	0	0.68835	1.23818	0.405266	1.22024	0	0	0	2.33779	0.345994	0.697206	1.47117	0.805255	0	0	0	0.36442	0	0	0.444381	0.445368	1.01943	0	0.80895	1.18431	1.19472	0	0	0	0	0	0	0.5478	0	0	0	0	0	0	0.227194	0.128032	0	0	0	0	0	0	0
api-mir-x124	0.0671541	1.7173	2.06505	0.825454	2.02633	1.62698	1.96778	0	0.811686	2.33779	0.691988	0.348603	0.735586	0.402628	0	1.85027	2.17834	2.18652	1.45256	21.4133	1.33314	0	0	0.806654	0	1.18431	0.796483	1.60064	3.97604	0.557244	0	0	0	0	0	0	0.63438	0	0	0	0.0454387	0	0	0	0	0	0	0	0
api-mir-x125	0.0671541	2.40423	1.03252	3.71454	1.62106	0.813491	1.31185	1.21262	2.02921	1.40268	0	1.04581	0.735586	2.01314	0.405288	0	1.08917	1.09326	2.17883	0	2.2219	0.890736	1.01943	0.806654	1.6179	0.592153	1.59297	3.20128	3.97604	0.557244	0	0.968958	0	0	0	1.25653	0.63438	0	0	0	0	0	0.333791	0	0	0	0	0.440403	0
api-mir-x126	25.4178	2.06077	2.40922	2.06364	2.4316	0	1.96778	0.404207	1.62337	1.87023	0	0.697206	0	0.402628	0	0	0.726115	0	0	0	0	0	0	0	0	0	0.796483	0.40016	0	0	0	0	0	0.5478	0	0	0	0	0	0	0	0.128032	0	0	0	0	0	0.293602	0
api-mir-x127	0.167885	3.09115	2.7534	2.47636	2.4316	2.84722	0.655927	2.02104	2.43506	2.33779	2.07596	0.348603	0	2.81839	3.24231	0	1.08917	1.8221	1.08942	0	0.888761	1.3361	0.509713	1.61331	3.64028	0	0.398241	2.0008	1.98802	0.557244	0.561442	0.968958	0.544032	1.0956	0	0	0	1.85439	0	0	0	0	0	0	0	0.337014	0	2.20202	0
api-mir-x128	0.0167885	0	0	0.412727	0	0.406745	0	0.404207	0	0	0.345994	0.697206	0.735586	0.805255	0.405288	0	0.726115	1.09326	1.08942	0	0.444381	0	0	0	0	0.592153	0	0	0	0	0	0	0	0	0	0	0	0	0	0	0	0.128032	0	0	0	0	0.578927	0	0
api-mir-x129	0.419713	0	0	0	0	0	0	0	0	0	0	0	0	0.402628	0	0	0	0	0	0	0	0	0	0	0	0	0.398241	0	0	0	0	0	0	0	0	0	0	0	0	0	0	0.256064	0.166895	0	0	0	0	0	0
api-mir-x130	1.09125	0	0	0	0	0	0	0	0	0	0	0	0.735586	0	0	0	0	0	0	0	0.444381	0.445368	0	0.403327	0	0	0	0	0	0	0	0	0	0	0	0	0	0	0	0	0.0908774	49.5483	0.0834477	0.347883	0	0	0	0.880806	1.19429
api-mir-x131	13.9681	142.536	137.326	134.549	249.239	256.25	231.542	166.129	148.538	144.943	196.525	189.989	194.195	240.771	228.583	240.535	214.204	205.897	192.101	192.719	244.854	263.658	272.187	223.04	222.866	219.689	233.768	258.103	238.562	94.7314	107.797	98.8338	104.998	105.725	98.7053	55.2873	65.3411	64.9038	0.717792	0.2316	0.272632	1.28032	0	0	0	0	0	0.440403	0
api-mir-x132	13.3973	0.343461	0.68835	0.412727	0.810532	0.406745	0.655927	0.404207	1.62337	0	1.03798	1.04581	0	0.805255	0	0	0.363057	0.36442	0.726278	0	0.444381	0.445368	0	0	0	0	0.398241	0	1.98802	0	0	0	1.08806	1.0956	0	0	0.63438	0	0	0.0386001	0.0454387	0	0.417239	0	0	0	0	0	0
api-mir-x133	22.5806	0	0	0	0	0	0	0	0	0	0	0	0	0	0	0	0	0	0	0	0	0	0	0	0	0	0	0.40016	0	0	0	0	0	0	0	0	0	0	0	0	0	0	0	0	0	0	0	0	0
api-mir-x134	0.0671541	2.74769	3.09757	3.30182	4.45793	1.62698	2.62371	0	0	0	2.42196	1.74301	0.735586	0	0.405288	0	0.726115	2.18652	0.726278	0	1.33314	0	0	1.61331	1.21343	1.18431	2.38945	1.20048	1.98802	1.11449	0.561442	0	0.544032	1.0956	2.05636	0	0	1.85439	0	0	0	0.512127	0	0	0	0	0	1.32121	0
api-mir-x135	0.0839427	0	0.344175	0	0	0	0	0	0	0	1.03798	1.39441	0	0	0	0	0.726115	1.09326	0.726278	0	2.66628	1.3361	0.509713	1.20998	1.21343	0.592153	1.19472	1.60064	0	0.557244	0	0	0	0	0	0	0.63438	0	0.358896	0	0.181755	0	0.0834477	0	0	0	0	0	0
api-mir-x136-1	0.0503656	0	0	0	0	0	0	0	0	0	0	0	0	0	0	0	0	0	0	0	0	0	0	0	0	0	0	0	0	0	0	0	0	0	0	0	0	0	0	0	0	0	0	0	0	0	0	0	0
api-mir-x137	0.0167885	0	0	0	0	0	0	0	0	0	0	0	0	0	0	0	0	0	0	0	0	0	0	0	0	0	0	0	0	0	0	0	0	0	0	0	0	0	0	1.544	0.0454387	0	0	0	0	0	0	0	0
api-mir-x139	36.3472	1.37384	2.06505	0.825454	1.2158	1.62698	2.62371	0.808415	1.62337	0.935117	0.691988	1.04581	1.47117	0.805255	1.62115	3.70054	0.726115	1.09326	1.8157	0	1.33314	0.445368	1.01943	0.403327	1.21343	1.18431	0.796483	0.40016	0	0	0.561442	1.93792	0.544032	1.0956	0	0	0	1.85439	0	0	0	0	0.0834477	0	0.76666	2.02208	0.289464	0.440403	0
api-mir-x142	4.5329	3.77807	4.47427	3.30182	4.05266	2.44047	4.59149	2.82945	2.43506	3.74047	4.49792	4.88044	6.62028	3.62365	2.43173	4.62567	3.26752	2.18652	4.35767	0	3.55505	1.3361	2.54857	1.61331	3.2358	1.18431	1.59297	0.40016	5.96406	0	1.12288	0	0.544032	0	0	0.628265	0	0	0	0	0.0454387	0.256064	0.166895	0	0	1.34806	0	0	0.597147
api-mir-x143	0.587599	3.09115	3.09757	4.12727	4.45793	3.25396	3.27963	2.82945	1.21753	2.33779	1.38398	0.697206	0.735586	0.805255	1.62115	0	1.81529	1.45768	2.90511	0	1.77752	0	4.07771	1.20998	0.80895	2.36861	2.38945	2.0008	0	0	0	0.968958	0.544032	0	2.05636	0	1.26876	0	0	0	0	0.384095	0.333791	0	0	0	0	0	0
api-mir-x144	0.251828	1.7173	2.06505	2.47636	4.05266	2.03373	4.59149	3.63787	3.24674	0	3.80593	3.83463	2.20676	4.02628	3.64759	4.62567	3.99363	3.6442	3.63139	0	3.55505	3.56295	3.05828	2.82329	4.8537	1.77646	4.7789	3.60144	9.9401	0.557244	0.561442	0	1.6321	0.5478	0	0.628265	0	0	0	0.270201	0	1.02425	2.08619	0	0	0	0	0	0
api-mir-137	0.167885	1.37384	2.40922	2.88909	1.2158	1.22024	1.96778	1.21262	0.811686	0.935117	2.07596	2.78882	2.20676	3.62365	4.45817	3.70054	4.71975	2.55094	3.99453	0	1.77752	2.22684	1.52914	4.83993	4.8537	4.14507	1.99121	3.20128	7.95208	0.557244	0	0.968958	1.08806	1.0956	0	1.25653	0	0	1.07669	0.0772001	16.2671	2.8167	0.250343	0	0	0	0	0	0
api-mir-190	4.31465	61.136	64.7049	64.7982	95.6428	99.6526	103.636	45.6754	51.9479	54.2368	55.705	61.7027	65.4672	66.4335	59.9827	56.4332	70.0701	67.7821	79.1643	107.066	64.4352	63.2423	63.7142	52.4325	55.0086	57.4388	66.9045	66.4265	71.5687	25.076	19.6505	19.3792	25.0255	19.7208	28.7891	13.1936	15.2251	27.8159	52.3988	1.1194	6.58861	44.0429	0.500686	0	0.76666	1.01104	0	1.32121	1.19429
api-mir-10	3909.39	63858.6	62685.3	62463.4	49561.6	48700	48765.5	34265.9	33859.5	33805.4	54091.7	53064	53143.2	56460.1	55756.3	55694.9	61183.9	60333.7	60391.1	58608.1	43580	42977.6	42255.7	51751.7	51176.2	50899.7	67170.6	65867.5	65352.2	15103	15000	14763.1	14940.7	14706.2	14686.5	14154.8	14435.9	14366	395.144	12.0046	1862.81	5007.83	24467.4	90.7975	241.114	660.884	175.704	1104.97	1380.01
api-mir-iab-4	0.0839427	6.86922	9.6369	5.36545	15.4001	18.7103	19.0219	12.9346	15.422	7.94849	8.64985	6.27485	13.2406	12.4815	9.72692	7.40108	10.8917	7.2884	6.17336	42.8266	11.5539	10.2435	10.704	9.27652	8.49398	7.69799	5.57538	5.60224	19.8802	0.557244	2.24577	3.87583	2.17613	2.739	6.16908	3.76959	5.70942	5.56318	0.358896	0.193	3.45334	0.512127	0	0.695766	0	0	0.578927	0	0
api-bantam	0.419713	4.80845	3.78592	3.71454	7.29479	8.13491	6.55927	4.04207	4.05843	0.935117	4.49792	4.53184	2.94234	4.4289	4.86346	4.62567	4.35669	4.73746	5.08395	0	0.888761	4.00831	2.03885	3.62994	0.404475	3.55292	1.59297	2.40096	5.96406	4.45795	3.93009	1.93792	3.80822	3.2868	4.11272	2.51306	1.26876	5.56318	13.638	0.386001	1.4086	20.6131	4.08894	0	3.06664	5.72924	2.02625	11.7441	4.77718
api-mir-184a	343.242	6619.18	6642.58	6585.89	6474.53	6489.62	6554.67	10670.7	10756.9	10675.8	6825.08	6860.85	6785.78	8072.28	7972.02	8145.81	7333.76	7277.1	7313.62	7044.97	4462.91	4584.18	4447.76	4998.43	5094.36	5081.86	4214.19	4211.68	4347.8	616.312	636.675	588.158	666.439	684.202	674.486	985.12	937.613	945.74	104.08	4.40041	182.618	3236	21763.7	263.347	569.628	3036.83	318.699	1784.81	2079.86
api-mir-276	5.59058	290.224	306.66	300.878	343.666	347.767	354.856	316.899	314.528	332.434	238.044	257.617	244.95	190.04	191.296	178.551	208.395	225.211	225.146	0	58.2139	68.5867	67.7919	81.8754	79.6816	87.0465	73.2764	68.4273	67.5927	27.8622	40.9853	31.9756	29.9217	36.1548	26.7327	50.8895	27.9127	40.7966	106.592	6.83221	25.2639	121.502	0.834477	0	0	0	0	0	0
api-mir-281	70.6629	1656.86	1702.63	1626.97	1303.34	1322.33	1292.18	1403.41	1408.27	1408.75	3399.74	3377.26	3313.82	3900.66	3739.19	3754.2	3517.66	3414.25	3427.67	3361.88	2839.59	2838.33	2834.01	3141.11	3070.78	3119.46	3132.96	3160.06	2984.02	478.115	460.382	483.51	480.924	482.064	489.414	584.286	567.135	615.658	2.87117	0.193	137.952	165.929	77.0222	1.04365	4.98329	5.05521	0.578927	4.55083	2.98574
api-mir-993	49.1904	136.354	135.605	141.565	313.271	314.007	320.748	273.648	292.613	264.171	317.622	338.842	313.36	810.087	791.933	776.188	459.994	437.304	420.152	385.439	557.253	575.861	540.296	390.421	385.06	396.15	311.425	298.519	326.035	198.379	158.888	178.288	189.323	188.991	176.847	246.28	222.033	189.148	390.12	0.270201	165.942	36.105	19.6937	0	0	0	0.289464	0.146801	0.597147
api-mir-100	0.956946	23.0119	24.7806	21.8745	0	15.4563	19.0219	10.5094	15.0162	0	32.5234	31.3743	0	25.3655	25.1279	0	34.1274	30.2468	32.3194	0	0	32.9572	24.976	32.6695	35.9983	32.5684	37.8329	47.619	43.7364	0	0	0	0	0	0	0	0	0	3.58896	10.1904	78.7453	226.488	56.5775	0	0	0.337014	0.289464	0	0
api-let-7	1.34308	1.7173	1.03252	2.47636	2.83686	1.62698	1.31185	2.02104	2.8409	2.33779	6.91988	9.41228	5.88469	3.62365	1.21586	3.70054	2.5414	4.00862	3.63139	0	3.99943	4.00831	4.58742	2.41996	3.2358	2.96076	12.3455	13.2053	11.9281	0.557244	0	0	0	0	0	0	0	0	13.638	13.3942	52.4817	127.392	280.301	0	1.14999	0	0	0	1.79144
api-mir-1	4711.38	0	0	73015.2	59602.1	58749.9	0	49869.1	0	0	65598.7	64608.3	0	69626.8	68867.4	68921.6	73703.6	72719.6	72898	0	52039.2	51603	50783.8	61149.6	60655.9	60511.5	75909.2	74587	0	16719	16583.3	0	16693.6	0	0	16504.5	0	0	766.601	0	2323.87	10041.1	0	0	0	0	0	0	0
api-mir-1000	0.889792	21.2946	23.4039	20.6364	15.4001	14.2361	18.3659	9.70098	13.7987	11.2214	31.4854	29.6312	33.837	24.5603	24.7226	15.7273	33.7643	29.1536	31.5931	42.8266	31.1066	32.5119	23.9565	31.4595	34.7849	31.3841	36.24	44.0176	41.7484	11.1449	14.036	11.6275	13.0568	10.4082	18.5072	15.7066	13.322	7.41757	3.23006	0.270201	7.31563	2.68867	0	0	0	0	0	0	0
api-mir-124	0.134308	1.37384	2.06505	1.65091	2.83686	2.03373	0.655927	2.02104	1.21753	0.467558	4.84392	3.13743	2.94234	2.41577	0.810576	0.925134	6.89809	4.37304	6.5365	21.4133	2.2219	4.89905	2.54857	3.62994	2.02238	2.36861	3.98241	4.80192	7.95208	0	0.561442	0	0	0	0	1.25653	0.63438	0	3.58896	0.694801	88.5146	6.27356	0	0	0	0	0	0	0
api-mir-13a	1.15841	40.1849	39.9243	41.6854	42.9582	47.5892	51.1623	37.9955	37.7434	30.8589	44.2872	42.5295	33.837	28.5866	32.0178	22.2032	30.8599	33.5266	36.677	64.2398	24.8853	31.1758	34.1508	33.0728	33.5714	36.7135	41.0189	39.2157	29.8203	7.24417	6.17586	6.78271	7.61644	9.3126	4.11272	12.5653	10.7845	9.27197	6.10123	0.270201	4.27124	18.5646	5.75789	0	0	1.34806	0.578927	3.08282	0.597147
api-mir-14	11.8695	146.658	154.19	150.233	172.643	174.087	167.917	125.709	128.652	111.746	349.454	371.959	376.62	447.722	451.491	429.262	426.593	416.167	419.426	556.745	175.975	169.685	166.676	279.909	279.897	304.367	178.014	166.867	163.018	42.3505	44.3539	46.51	50.0509	44.9196	43.1836	40.209	38.6972	29.6703	191.291	4.05301	55.5261	516.48	84.1153	38.9629	46.7662	97.734	48.9194	32.0026	41.2032
api-mir-184b	441.068	3744.75	3622.44	3704.23	3249.83	3235.25	3261.92	4719.53	4681.4	4746.19	4222.51	4199.62	4203.88	4543.65	4588.67	4567.39	4645.32	4583.31	4646.73	4603.85	3725.69	3769.15	3811.13	4022.78	4009.56	4122.57	4232.11	4224.89	4123.15	923.91	875.288	874.969	1002.11	986.588	890.404	1294.85	1360.11	1303.64	12.2025	3.04941	106.372	1208.75	7784.67	322.14	570.011	2171.38	498.456	1518.95	1418.22
api-mir-210	4.11319	24.0423	26.8456	19.8109	14.5896	23.5912	21.6456	18.9978	19.0746	17.2997	131.478	138.744	139.026	126.022	123.208	115.642	136.147	136.293	139.445	149.893	95.0975	91.3005	82.0638	134.711	129.837	137.379	125.048	126.851	139.161	14.4883	20.7734	22.286	18.4971	12.5994	14.3945	18.2197	18.397	27.8159	32.6595	0.2316	37.6687	38.2815	1.33516	0	0	0	0	0	0
api-mir-219	0.151097	0	1.72087	0.412727	3.24213	4.06745	3.27963	2.02104	3.24674	2.80535	13.8398	13.5955	19.1252	26.976	30.3966	23.1284	15.6115	15.6701	18.5201	21.4133	21.3303	20.9323	23.9565	17.3431	14.5611	20.7254	12.3455	10.4042	13.9161	7.24417	3.93009	6.78271	3.80822	2.739	2.05636	3.14133	3.80628	3.70879	0.358896	0	18.0846	0.384095	0	0	0	0	0	0	0
api-mir-263a	225.671	2981.24	2991.22	2922.11	2686.51	2615.78	2607.31	2096.22	2042.2	2077.83	4132.9	4090.85	4161.95	4553.72	4450.47	4606.24	7034.96	7038.4	7002.77	7387.58	2763.16	2750.15	2686.19	3793.69	3734.52	3687.34	3258.41	3280.91	3294.15	543.87	514.281	475.759	498.333	483.16	481.188	482.508	475.15	478.433	529.012	29.1431	189.616	988.277	1924.14	79.6652	141.065	817.933	129.39	440.11	598.939
api-mir-252a	2.80369	167.609	161.762	163.44	134.143	133.412	127.25	130.963	132.711	120.63	318.314	315.486	326.6	277.41	280.054	286.792	315.86	311.215	319.199	385.439	216.858	194.181	210.002	254.499	270.594	268.245	260.052	251.7	282.299	40.1215	37.6166	40.6963	44.0666	33.9636	30.8454	31.4133	32.9877	50.0686	23.3282	0.2316	115.278	309.837	1.50206	0.695766	0.76666	0.337014	0.289464	0.440403	4.77718
api-mir-263b	3.74384	43.2761	43.7102	45.8127	43.7687	40.2678	53.786	31.5282	34.4966	43.0154	75.0807	65.8859	72.823	72.8756	69.3043	82.337	98.7516	94.0203	99.5001	149.893	54.2144	42.7554	46.8936	54.0458	62.6936	58.6231	46.9925	60.8243	59.6406	6.12968	4.49154	7.75167	6.52838	9.3126	4.11272	9.42398	8.24694	9.27197	6.81902	0.887802	22.2195	183.982	243.25	0	0.76666	3.03312	0.868391	2.78922	2.98574
api-mir-275	0.100731	10.3038	9.98107	6.60363	7.70005	7.32142	12.4626	7.67994	10.5519	7.01338	18.3377	15.6871	15.4473	12.8841	9.72692	15.7273	19.6051	13.1191	11.9836	42.8266	8.44323	7.57126	6.62627	16.5364	10.1119	13.0274	9.95603	8.00319	15.9042	3.34346	1.68433	0.968958	2.17613	3.2868	4.11272	2.51306	1.90314	5.56318	81.4693	0.1544	4.77106	69.0091	2.41998	0	0	0	0.289464	0	0
api-mir-277	0.151097	1.7173	1.72087	0.825454	1.2158	1.62698	1.31185	0	0	0	1.03798	1.04581	2.20676	1.20788	2.43173	4.62567	1.81529	1.09326	2.17883	0	0.444381	1.78147	1.52914	2.01664	1.6179	2.96076	1.59297	0.800319	0	0	1.68433	1.93792	0.544032	0	0	0	1.26876	0	0.358896	0.0386001	0.0908774	0.768191	0	0.347883	0	0	0	0	0
api-mir-278	9.93881	44.6499	47.152	47.8764	38.5003	42.3015	43.2912	42.4418	41.396	39.7425	555.666	557.067	566.401	519.792	517.148	518.075	584.522	556.469	572.307	706.638	86.2098	76.6033	72.889	130.678	141.566	145.67	95.1797	92.4369	59.6406	94.7314	100.498	102.71	157.225	134.211	135.72	149.527	132.585	150.206	2.51227	0.1544	1.72667	25.6064	45.8962	4.87036	7.28327	10.4474	14.1837	11.3037	6.56862
api-mir-279a	4.04604	393.95	388.229	394.98	498.477	491.348	477.515	648.753	633.115	647.568	180.955	190.337	185.368	185.209	184.001	168.374	188.427	201.16	176.849	85.6531	78.6554	86.4014	92.7678	105.672	112.04	108.364	78.4535	77.631	95.425	17.8318	25.2649	15.5033	23.3934	16.9818	39.0709	18.2197	23.472	22.2527	0.717792	0.0772001	0.636142	53.3892	13.0178	3.82671	6.89994	35.7235	5.78927	48.7379	27.4688
api-mir-279b	6.69863	346.552	358.974	365.676	406.482	384.374	378.47	274.861	281.655	279.132	258.803	275.048	256.72	230.706	243.983	212.781	246.516	248.17	232.772	342.612	211.525	218.23	231.41	239.173	229.337	248.704	313.416	294.918	266.395	79.1286	71.8646	75.5788	72.9003	71.7618	69.9163	81.6745	90.7163	83.4477	5.02454	2.62481	5.13457	228.281	19.6102	0.695766	0	6.40326	2.89464	19.8181	12.5401
api-mir-29	0.0167885	0	0	0	0	0	0.655927	0	0	0	0	0	0	0	0	0	0	0	0	0	0.444381	0	1.01943	0.806654	0	1.18431	0	0	0	0	0	0	0	0	0	0	0	0	0	0	1.04509	0.384095	0.333791	0	0	0	0	0	0
api-mir-2a	3.10588	191.995	174.153	170.869	206.28	200.119	212.52	160.066	160.308	167.386	176.111	162.798	150.795	146.154	129.692	126.743	163.376	172.371	159.055	85.6531	112.428	113.124	105.001	132.291	122.96	130.866	126.641	118.047	141.149	22.847	23.5806	25.1929	22.3053	19.7208	45.2399	24.5023	20.3002	31.5247	33.3773	0.1158	2.90808	19.973	0.250343	0.347883	0	1.34806	1.44732	0.880806	0.597147
api-mir-2b	0.57081	16.4861	17.8971	26.4145	23.9107	30.9126	33.4523	29.9114	33.2791	28.5211	8.99584	8.36647	8.09145	9.26043	11.3481	6.47594	8.35032	9.47491	9.07848	21.4133	4.44381	4.89905	6.11656	9.27652	6.4716	5.32938	5.57538	6.80272	3.97604	2.22897	3.36865	0	2.17613	2.739	0	2.51306	0.63438	1.85439	2.87117	0.308801	0.499826	10.1145	0.333791	0	1.53332	2.3591	0	4.40403	2.98574
api-mir-2c	0.990524	91.704	83.6345	88.7363	98.8849	98.8391	87.8942	80.8415	77.1101	91.6415	33.2154	30.3284	25.0099	29.7944	28.7755	32.3797	38.4841	35.3487	37.4033	0	17.3308	16.4786	14.7817	18.1497	26.6954	18.9489	19.9121	17.607	21.8682	4.45795	2.80721	3.87583	3.80822	8.217	8.22544	3.14133	3.80628	5.56318	95.1074	0.1158	11.5869	65.0401	35.8825	0.347883	0.38333	1.34806	0	2.34882	2.38859
api-mir-307	0.134308	7.21268	4.1301	4.54	6.07899	2.84722	4.59149	5.6589	6.08764	3.74047	12.8018	11.1553	11.0338	5.63679	5.26875	4.62567	5.0828	4.73746	5.44709	0	3.55505	6.23516	3.05828	4.83993	1.6179	5.32938	2.78769	3.60144	3.97604	0.557244	0	0.968958	0.544032	0.5478	0	0.628265	0.63438	0	0.717792	0	0.908774	0.768191	0	0	0	0	0	0	0
api-mir-315	398.711	2948.61	2899.33	2979.89	3862.59	3777.04	3869.97	3061.06	3089.28	3172.85	1810.59	1812.04	1817.63	2078.77	2154.51	2160.19	2008.43	2018.16	2018.33	2055.67	1805.96	1764.1	1799.29	1654.45	1635.29	1675.79	1833.9	1835.53	1846.87	454.154	465.435	468.976	492.349	473.299	497.639	449.838	436.453	435.782	11.4847	2.123	38.5775	123.295	29.2067	3.82671	2.29998	12.8065	1.44732	48.7379	16.123
api-mir-316	8.94829	10.3038	12.3903	11.1436	9.72638	15.0496	12.4626	8.48836	12.1753	9.81873	178.879	161.752	180.954	189.235	188.864	204.455	202.223	185.49	189.195	64.2398	287.514	271.229	266.58	273.859	277.47	296.076	289.521	274.91	274.347	57.3961	57.8285	71.7029	70.1801	75.0486	69.9163	72.8787	66.6099	53.7774	1.79448	0.0772001	61.4786	129.568	3.25446	0	0	0	0	0	0
api-mir-317	0.0167885	0	0	0	0	0	0	0	0	0	0	0	0	0.402628	0	0	0	0	0.363139	0	0.444381	0	0	0	0	0	0	0	0	0	0	0	0	0	0	0	0	0	0	0.0772001	1.04509	0	0	0	0	0	0	0	0
api-mir-34	3.40807	17.173	23.0597	18.5727	18.6422	19.117	16.3982	19.8062	16.6396	14.0268	45.6712	47.0614	43.3996	51.939	48.2293	49.9573	55.5478	41.1794	48.6606	0	138.647	118.023	137.623	127.451	121.343	130.866	130.225	135.654	121.269	16.7173	24.142	12.5965	29.9217	20.2686	30.8454	22.6175	24.1064	16.6895	54.1933	2.1616	206.746	175.275	5.25721	0.695766	0	1.01104	0.578927	0	0
api-mir-7	1.56133	99.9471	108.415	106.896	132.522	137.073	131.185	126.517	125	130.449	168.499	160.706	168.449	167.09	173.463	183.177	177.535	179.295	172.128	278.373	138.202	141.627	122.841	171.414	161.386	165.803	158.102	147.259	163.018	26.7477	21.8962	19.3792	25.5695	21.3642	12.3382	25.1306	19.6658	20.3983	81.8282	3.12661	22.1287	571.406	370.675	4.1746	11.4999	42.8008	4.34196	55.6376	42.3975
api-mir-71	0.923369	88.9564	99.1224	92.0382	123.201	124.057	116.755	113.178	114.854	118.292	147.739	143.973	148.588	154.609	158.062	165.599	160.471	159.616	154.697	256.959	127.982	130.493	116.724	147.214	143.589	145.077	139.783	131.653	139.161	20.0608	14.5975	14.5344	19.0411	16.434	6.16908	20.7327	14.5907	16.6895	32.6595	1.351	7.77002	416.103	66.5078	1.73941	10.3499	31.6793	4.05249	40.2235	29.8574
api-mir-981	0.0335771	0	0.344175	0	0.405266	0	0	0	0	0	0	0	0	0.402628	0	0	0.363057	0	0	0	0	0.445368	0	0	0	0	0	0	0	0	0	0	0	0	0	0	0	0	0	0	0	0.256064	0.166895	0	0	0	0	0	0
api-mir-8	8.96508	502.14	478.403	504.765	678.01	619.473	619.851	614.8	637.173	621.853	762.571	788.54	772.365	818.139	763.563	779.888	642.249	649.396	631.862	792.291	412.83	399.05	417.455	532.392	524.2	518.726	444.836	431.772	453.269	75.7851	92.0765	81.3925	88.6772	92.5782	82.2544	73.507	78.6631	83.4477	78.2393	0.347401	17.2213	134.433	15.5213	6.95766	22.2331	27.6351	72.0765	52.7016	19.7059
api-mir-87b	5.2716	447.186	423.335	440.793	617.22	553.987	558.193	562.253	576.297	559.2	668.46	699.297	667.912	746.069	693.448	720.68	558.382	570.681	553.787	749.465	350.616	340.261	345.586	459.39	452.203	445.299	350.851	340.936	361.82	42.9078	58.39	45.541	52.7711	53.1366	47.2963	39.5807	46.9441	46.3598	16.5092	0.0386001	4.68019	21.7654	9.42959	0.347883	1.53332	1.68507	0.868391	7.63365	1.79144
api-mir-87a	0.0671541	3.09115	4.81845	4.12727	5.26846	8.54165	7.87112	6.46732	6.49349	11.2214	6.91988	8.71507	16.1829	8.05255	8.51105	3.70054	5.44586	6.19514	6.17336	0	5.33257	6.23516	6.11656	3.22662	5.66265	5.32938	4.7789	4.40176	1.98802	2.22897	0.561442	0.968958	0	0.5478	0	0.628265	1.26876	3.70879	0	0.1158	1.77211	0.256064	0	0	0	0	0	0	0
api-mir-927	7.42053	92.0475	77.7835	84.1963	76.5953	81.3491	89.8619	48.5049	43.831	30.3913	169.191	163.146	193.459	233.121	226.556	213.706	286.452	311.943	308.668	471.092	257.741	273.011	259.444	298.865	300.525	306.735	303.062	316.126	353.868	70.2127	91.515	81.3925	78.3406	74.5008	55.5217	64.7113	60.9005	70.4669	6.10123	0.579001	251.867	44.8111	4.92341	0	1.14999	0	0	0	0
api-mir-929	1.12483	11.6777	11.7019	9.49273	6.07899	8.9484	5.24741	3.23366	4.05843	4.20803	36.6754	37.3005	38.9861	23.755	24.3173	32.3797	29.4077	30.2468	30.5037	107.066	38.6611	34.2934	32.6217	38.7194	38.0207	38.4899	56.5503	53.6214	49.7005	19.5035	16.8433	16.4723	22.3053	16.434	22.62	20.1045	20.9345	16.6895	5.38344	0.0386001	23.719	7.29781	0.0834477	0	0	0	0	0	0
api-mir-92a-1	0.0167885	1.03038	0.344175	0.412727	0	0.406745	0.655927	0	0	0	0	0	0	0	0.405288	0	0	0.36442	0	0	0.444381	0	0	0.403327	0	0	0.398241	0.40016	0	0	0.561442	0	0	0	0	0.628265	0	0	0	0	0	0.128032	0.166895	0	0	0	0	0	0
api-mir-92b-1	0.0839427	6.52576	5.85097	7.01636	5.26846	8.13491	3.93556	5.6589	4.46427	2.80535	0.691988	1.39441	2.94234	2.81839	2.02644	0	1.81529	2.18652	3.63139	21.4133	0.888761	4.45368	1.52914	0.806654	2.02238	0.592153	0	3.60144	0	1.11449	0.561442	3.87583	2.17613	0.5478	2.05636	0.628265	0	1.85439	0	0	0	0.256064	0	0	0	1.01104	0	1.46801	0
api-mir-965	1.25914	32.6288	30.2874	29.3036	36.4739	30.0992	39.3556	27.0819	32.0616	23.3779	35.6374	41.8323	34.5726	35.0286	39.7182	35.1551	33.4013	34.6199	38.1296	42.8266	19.1084	25.8314	21.408	26.6196	26.2909	26.6469	33.8505	36.0144	41.7484	4.45795	9.54451	5.81375	4.89629	4.3824	4.11272	5.65439	6.97818	9.27197	13.2791	0	0.590703	6.78568	0.500686	0	0	0.337014	0.868391	1.32121	2.98574
api-mir-971	0.923369	1.37384	2.06505	2.06364	3.64739	0.813491	0.655927	1.61683	0	1.40268	4.15193	3.83463	4.41352	5.23416	4.45817	0.925134	3.26752	3.6442	5.08395	0	3.99943	2.67221	6.11656	4.4366	6.4716	4.73722	3.98241	6.0024	1.98802	1.67173	2.24577	0.968958	2.17613	1.6434	0	1.25653	1.90314	0	0.358896	0	0.772458	1.02425	0	0	0	0	0	0	0
api-mir-996	5.08693	84.1479	80.1928	86.6727	100.101	79.7221	98.389	86.0962	93.3439	86.0308	61.5869	68.6748	67.6739	70.0572	66.8726	66.6097	64.6242	59.7648	65.0019	42.8266	44.4381	48.5451	51.9908	51.6259	43.6833	55.6624	48.1872	38.8155	25.8443	13.3738	17.9661	17.4413	22.8493	20.2686	16.4509	17.5914	17.1283	18.5439	1.79448	0.347401	1.49948	15.4918	25.7853	0	0	1.01104	0.289464	1.61481	0
api-mir-998	69.706	6642.19	6586.48	6552.87	6384.16	6313.5	6271.31	4312.49	4392.84	4360.45	2748.92	2712.13	2670.18	2573.6	2567.1	2554.3	3032.26	2979.5	2965.03	3190.58	1543.78	1516.92	1569.92	2006.15	2047.45	2017.46	2045.37	1985.19	1912.48	375.025	346.971	354.639	385.719	347.305	366.032	335.494	334.318	396.84	94.0307	0.810602	5.40721	200.114	13.6854	50.0951	62.8661	278.036	86.2602	727.546	412.629
api-mir-9a	42.7604	235.958	231.286	245.573	353.392	364.037	328.619	201.7	220.779	238.455	289.597	284.46	289.821	309.621	299.913	326.572	350.713	351.301	361.687	492.505	533.701	533.997	572.918	499.722	512.47	495.04	678.603	647.058	683.879	165.501	140.36	146.313	192.043	204.329	211.805	187.851	222.033	203.983	9.33129	1.6598	37.2597	223.671	30.0412	0.347883	0	1.01104	0.289464	2.93602	2.98574
api-mir-9b	6.53074	207.45	201.342	216.682	250.86	244.047	236.789	187.148	199.269	212.272	190.297	205.676	204.493	180.377	173.058	177.626	229.089	229.584	229.141	299.786	162.643	177.257	180.948	185.934	169.88	198.371	208.678	216.887	226.634	50.7092	54.4599	61.0444	71.8122	60.8058	49.3527	59.6852	57.7286	72.3213	1.43558	12.9696	7.99721	131.873	48.3162	1.39153	0.76666	6.74028	2.02625	4.99124	1.79144
api-mir-3015a-1	1.32629	18.5469	16.1762	18.5727	9.32112	13.0158	7.87112	8.89256	6.49349	10.2863	13.4938	14.6413	16.1829	9.26043	11.3481	12.9519	9.80255	18.221	13.073	21.4133	17.7752	11.1342	8.66513	12.9065	16.988	17.7646	16.7261	20.008	17.8922	5.01519	2.24577	3.87583	7.61644	2.739	0	3.76959	6.97818	5.56318	2.15337	0.849202	0.136316	0.256064	0.0834477	0	0	0	0	0.146801	0
api-mir-3015a-2	0.705118	1.37384	1.3767	2.47636	1.62106	0.813491	0.655927	0.404207	2.02921	0.467558	0.345994	1.04581	0	1.20788	0.810576	0.925134	1.08917	0.36442	0.363139	0	0.444381	0.445368	2.54857	1.61331	0.80895	0	1.19472	0.800319	5.96406	0.557244	2.24577	0.968958	1.08806	1.0956	0	1.25653	0.63438	1.85439	1.07669	0.0772001	0	0	0.0834477	0	0	0.674028	0	0.440403	0
api-mir-3016	0.134308	31.2549	39.5801	29.3036	25.937	37.4206	40.0115	14.5515	19.0746	22.9104	1.03798	0.697206	0.735586	1.20788	0.810576	0	2.90446	1.45768	1.08942	0	3.99943	5.78979	5.09713	4.83993	4.8537	4.73722	9.15955	7.20288	5.96406	9.47314	10.106	14.5344	10.8806	12.5994	26.7327	11.937	9.5157	7.41757	2.51227	1.544	0.0454387	0.128032	0	0	0	5.39222	0.289464	4.25723	2.38859
api-mir-3017a	0.0335771	0	0.68835	0.412727	0.810532	2.03373	0	1.21262	0.405843	0.467558	3.45994	4.18323	3.67793	4.02628	2.83702	3.70054	2.5414	2.91536	2.54197	0	6.66571	6.23516	1.01943	5.24325	2.83133	4.73722	5.17714	2.80112	9.9401	0.557244	1.12288	3.87583	0	0.5478	2.05636	0.628265	1.90314	0	34.8129	0	0	3.58489	5.84134	0	0	0	0	0	0
api-mir-3015b	0.486867	0.343461	1.03252	0.412727	1.62106	0.813491	1.31185	1.21262	0.405843	0	0	0.348603	0.735586	0.402628	0.810576	0.925134	1.08917	0.72884	0.363139	0	0	0	1.52914	0.806654	0	0.592153	1.19472	0.800319	0	0.557244	0	0.968958	1.08806	0	0	1.8848	0	0	1.07669	0.0772001	0.227194	0	0.0834477	0	0	1.01104	0	0	0
api-mir-3018	3.89494	7.8996	6.53932	6.19091	6.88952	6.91467	11.1508	5.6589	5.6818	5.14314	15.9157	19.1732	15.4473	11.6762	7.70048	18.5027	23.9618	24.4161	21.7883	21.4133	21.7747	20.0416	17.84	19.763	24.2685	21.9097	37.8329	31.2125	43.7364	7.24417	7.29875	13.5654	8.16048	7.1214	6.16908	6.91092	9.5157	9.27197	48.8098	0	0.908774	11.6509	1.33516	0	0	0	0	0	0
api-mir-3020	0.0503656	5.49537	5.16262	6.19091	4.45793	5.28769	4.59149	0.404207	0.811686	1.87023	2.42196	4.18323	2.20676	3.62365	4.45817	8.32621	2.90446	1.45768	2.54197	0	4.44381	2.67221	5.09713	3.62994	2.02238	2.96076	7.56659	5.20208	5.96406	2.78622	0.561442	1.93792	3.80822	2.739	6.16908	1.8848	1.90314	5.56318	0.358896	0	0.0908774	0	0	0	0	0	0	0	0
api-mir-3021-1	0.0167885	1.7173	0.68835	0.825454	1.62106	1.62698	1.31185	1.21262	0.811686	0.467558	0.691988	1.74301	0	1.20788	1.62115	0	1.08917	1.09326	1.45256	0	0.444381	0.890736	1.01943	0.806654	2.02238	1.18431	1.19472	1.20048	1.98802	0	0	0	0.544032	0	0	0	0	1.85439	0.358896	1.0422	0	0	0	0	0	0	0	0	0
api-mir-3023	0.0167885	0	0	0	0	0	0	0	0	0	0	0	0	0	0	0	0	0	0	0	0	0	0	0	0	0	0	0	0	0	0	0	0	0	0	0	0	0	0	0	0	0	0	0	0	0	0	0	0
api-mir-3024	0.151097	138.758	142.488	141.153	141.438	140.734	154.799	146.323	154.626	142.138	4.49792	4.18323	8.82703	2.81839	4.86346	6.47594	6.53503	6.19514	6.5365	0	8.88761	11.5796	12.2331	12.9065	8.89845	15.396	11.1508	9.60383	21.8682	12.2594	11.7903	18.4102	11.4247	15.3384	10.2818	11.3088	14.5907	14.8351	3.58896	1.1194	0.136316	54.9256	96.9662	0.695766	2.29998	13.4806	0.289464	14.9737	9.55436
api-mir-3025	0.335771	7.55614	7.57185	5.36545	8.10532	7.72816	8.52704	8.48836	9.33439	7.01338	17.2997	21.2648	16.1829	24.9629	25.9384	22.2032	25.051	28.4247	27.5986	0	16.4421	12.9157	9.68455	18.1497	19.8193	17.7646	19.9121	22.4089	7.95208	3.34346	3.93009	3.87583	5.44032	4.3824	2.05636	5.65439	4.44066	3.70879	16.8681	0	0.0908774	2.30457	3.6717	0	0	0	0	0	0
api-mir-3026	0.218251	0.686922	0.68835	1.23818	0.810532	0.406745	0.655927	0.404207	1.62337	0.467558	3.45994	4.18323	1.47117	3.62365	2.83702	2.7754	2.90446	2.91536	1.8157	0	0.888761	0.890736	2.54857	2.41996	3.64028	1.77646	3.58417	3.20128	0	0.557244	0.561442	2.90688	0.544032	0.5478	0	0	0.63438	0	0.717792	0	0.136316	7.29781	1.00137	0	0	0	0	0	0
api-mir-3027	41.6691	1908.61	1887.46	1881.62	2453.08	2409.56	2369.21	2655.64	2609.57	2695.94	1337.96	1325.39	1335.82	1503.81	1557.52	1518.15	1341.86	1307.54	1332.72	1648.82	868.32	805.226	841.537	1067.61	1080.76	1104.96	784.137	783.113	753.46	215.096	209.979	232.55	216.525	232.815	201.523	251.306	258.193	259.615	1.07669	0.810602	1.54492	75.6668	108.732	26.0912	32.583	199.849	19.3941	196.567	132.567
api-mir-3028	0.0167885	0	0	0	0	0	0	0	0	0	0	0	0	0	0	0	0	0	0	0	0	0	0	0	0.404475	0	0	0	0	0	0	0	0	0	0	0	0	0	0.358896	0	0	0	0	0	0	0	0	0	0
api-mir-3030	0.0335771	8.24306	9.98107	6.19091	10.1317	10.9821	11.1508	10.9136	12.987	12.6241	1.38398	1.39441	2.20676	3.22102	2.43173	0	1.81529	1.45768	2.17883	0	3.11066	2.67221	3.56799	4.4366	2.83133	1.18431	2.38945	2.80112	9.9401	1.11449	0	1.93792	1.08806	1.6434	2.05636	1.8848	3.1719	0	0.717792	0.540401	0.0454387	0.256064	0	0	0	0	0.289464	0.440403	0
api-mir-3031	1.10804	1.7173	1.72087	0.825454	6.07899	4.88094	5.24741	1.21262	2.8409	0.935117	2.42196	2.44022	2.20676	1.61051	4.05288	6.47594	1.45223	3.6442	5.08395	21.4133	7.55447	12.9157	9.68455	6.45323	5.66265	10.6588	13.9384	14.8059	19.8802	1.67173	1.68433	1.93792	3.26419	2.739	8.22544	2.51306	1.90314	0	3.23006	0.347401	1.13597	1.79244	0	0	0	0	0	0.293602	0
api-mir-3032	0.671541	71.0964	80.8811	80.0691	109.422	112.668	123.97	103.477	100.649	94.4468	4.84392	6.62345	7.35586	9.26043	7.29519	9.25134	8.71338	13.1191	8.71534	0	29.7735	25.386	21.408	18.9564	21.8417	18.3567	23.098	24.8099	23.8562	23.4042	14.5975	15.5033	26.6576	23.5554	10.2818	22.6175	24.1064	27.8159	0.358896	1.5054	0.136316	2.4326	0.500686	0.347883	1.14999	1.68507	0.578927	9.54207	4.18003
api-mir-3033	0.45329	7.8996	13.4228	15.2709	8.10532	10.5754	12.4626	8.48836	8.92854	8.88361	8.64985	11.5039	11.0338	7.2473	9.72692	5.55081	10.5287	6.92398	14.8887	21.4133	4.44381	6.68052	10.704	7.25989	6.87608	15.9881	11.1508	8.40335	3.97604	0.557244	1.12288	1.93792	1.6321	2.1912	4.11272	1.25653	1.26876	0	5.38344	0.270201	1.45404	12.163	0	0.347883	0.76666	1.01104	1.73678	3.52322	1.19429
api-mir-3034	0.335771	1.37384	0.68835	1.23818	1.62106	0.406745	0.655927	0	1.62337	1.40268	0.691988	0.697206	0	0	0.405288	0	0	0	0.726278	0	0.888761	0.890736	1.01943	2.01664	1.6179	1.18431	0.398241	0.40016	0	0.557244	0	0	0	1.0956	0	0	0	0	0	2.123	0	0.256064	0.166895	0	0.38333	3.70715	0.289464	3.81683	1.19429
api-mir-3035-1	0.201462	0.343461	0.344175	1.65091	0.405266	0	1.31185	0	0.405843	0	0.691988	0	0	0	1.21586	0	0.363057	1.09326	0.726278	0	1.77752	1.78147	0	0.403327	0.80895	1.18431	1.99121	0.40016	0	0	1.12288	1.93792	0	1.0956	2.05636	0	0.63438	0	0	0.270201	0	0.256064	0.0834477	0	0	1.34806	0	0.587204	1.19429
api-mir-252b	2.66938	41.5588	44.3986	37.1454	36.8792	39.4543	40.6674	32.7408	25.5681	33.6642	119.714	117.479	124.314	105.086	94.4322	115.642	115.452	123.538	118.746	85.6531	61.7689	74.8219	77.9861	104.058	110.422	102.442	93.985	103.241	99.401	12.8166	14.5975	14.5344	11.4247	13.1472	12.3382	18.2197	16.4939	11.1264	87.9295	5.86721	139.451	406.757	12.6841	0	0.76666	0.337014	0	0.293602	0.597147
api-mir-3036-1	5.557	55.6407	49.9054	45.8127	76.5953	84.603	93.7975	48.9091	49.9187	53.3017	37.3673	37.3005	27.9523	50.7311	43.3658	42.5562	52.2803	47.0102	46.8449	85.6531	57.7695	59.234	55.5588	50.4159	50.5594	56.2545	67.701	59.6238	61.6286	28.4194	23.0191	25.1929	29.9217	26.2944	14.3945	30.785	28.5471	24.1071	4.66565	21.3458	25.6729	13.8274	8.17788	0.695766	0	4.71819	0.578927	7.63365	1.79144
api-mir-3036-3	5.74168	32.9722	31.6641	38.3836	53.4951	47.5892	51.8182	25.0609	30.8441	31.3264	29.4095	37.9977	35.3081	41.068	35.6654	41.631	36.3057	35.3487	38.8559	21.4133	54.6588	63.2423	59.1267	44.7693	51.7728	56.2545	51.3731	49.2196	45.7245	25.076	18.5276	22.286	21.7613	18.0774	20.5636	28.2719	23.472	25.9615	3.58896	11.58	12.6774	21.7654	5.84134	0.347883	0.38333	2.02208	0	3.08282	2.38859
api-mir-3036-4	5.72489	34.6895	47.152	37.9709	57.1425	54.5039	68.2164	39.6123	42.2077	47.2234	32.1774	28.934	38.9861	42.2759	39.7182	44.4065	45.7452	35.7131	41.3979	21.4133	58.2139	55.671	58.1073	50.4159	51.7728	35.5292	52.5679	67.2268	57.6526	15.0456	21.8962	20.3481	30.4658	20.2686	22.62	28.2719	37.4284	37.0879	3.23006	9.14822	11.3142	15.7479	6.75926	0.347883	0.38333	0.674028	0.578927	5.72524	1.79144
api-mir-3037	5.07014	309.802	302.186	323.991	506.988	521.447	528.021	245.758	224.025	238.455	266.761	251.343	272.902	177.156	176.706	179.476	163.739	163.26	176.122	256.959	131.981	146.526	153.933	152.458	167.048	156.921	216.643	209.284	168.982	108.105	102.744	100.772	94.1175	112.299	119.269	98.0093	91.3507	114.972	9.33129	3.66701	6.2251	10.3706	0.751029	4.52248	4.21663	16.8507	4.63142	49.1783	18.5116
api-mir-3038	0.0335771	0	0	0.412727	0.405266	0.406745	0	0	0	0	1.03798	0.697206	0	0.805255	0	0	1.81529	1.09326	0.363139	0	1.77752	1.78147	1.52914	1.20998	0	1.77646	1.99121	1.60064	0	0	0	0	0.544032	0	0	0	0.63438	0	0	0	0.999652	1.02425	0	0	0	0	0.289464	0	0
api-mir-306	13.4308	1310.65	1287.56	1239.01	1829.78	1823.85	1841.84	1704.54	1648.13	1701.91	1199.22	1184.9	1223.28	1167.62	1146.16	1141.62	1207.89	1208.78	1168.94	985.011	746.115	704.573	716.657	856.667	843.735	880.531	782.943	729.891	713.699	166.616	167.31	171.506	186.059	172.557	185.072	158.951	152.886	150.206	151.095	16.2892	19.2206	62.6075	72.0154	2.78306	0.76666	15.1656	3.76303	34.0578	6.56862
api-mir-3040	5.75847	72.4702	65.7374	73.4654	145.896	144.395	156.766	88.5214	99.4315	103.798	38.0593	35.2089	41.9284	41.4706	31.2072	39.7808	69.344	68.8753	70.449	42.8266	10.2208	12.4703	13.7623	15.7298	17.7969	12.4352	6.7701	10.8043	7.95208	6.68692	5.61442	3.87583	4.89629	9.3126	6.16908	8.79571	6.97818	14.8351	18.3037	2.81781	7.54283	1339.72	6.34203	0.347883	0.76666	1.01104	1.73678	3.22962	2.98574
api-mir-3042	1.1752	11.6777	13.0786	11.5564	10.5369	14.2361	7.21519	10.9136	12.987	9.81873	7.95786	8.71507	11.7694	4.4289	5.67403	3.70054	7.98726	4.73746	5.08395	0	6.66571	4.00831	5.09713	6.85656	7.68503	3.55292	5.97362	6.40256	5.96406	1.67173	1.12288	0	2.17613	1.0956	0	0.628265	2.53752	3.70879	0.358896	0.1158	0.0908774	1.40835	0.333791	0.347883	0.76666	0.337014	0	1.46801	1.19429
api-mir-3043-1	1.39345	10.3038	7.22767	14.4455	10.5369	11.3889	20.3337	10.1052	10.1461	8.88361	10.0338	10.4581	16.1829	7.64992	12.5639	9.25134	15.9745	11.6614	15.615	21.4133	15.5533	12.4703	16.3108	14.1164	16.5835	12.4352	17.5226	13.6054	9.9401	2.78622	5.05298	4.84479	1.6321	3.8346	4.11272	0.628265	2.53752	1.85439	0.717792	1.1966	6.36142	3.71292	0	0	0	0	0	0	0
api-mir-3044	0.11752	0	0	0.412727	0	0	0	0.404207	0.405843	0.467558	0	0.697206	0	1.20788	0	0	0.726115	0.36442	0.363139	0	0.444381	0.445368	0	0.403327	1.6179	0.592153	0	0.800319	0	1.11449	0	0.968958	0.544032	0	0	0.628265	0	0	0	0.1544	0.181755	1.15229	0	0	0	0	0	0	0
api-mir-3017b-3	0.0335771	0.343461	0	0.412727	0.810532	0	0.655927	0.404207	1.21753	0	1.03798	0	1.47117	0.805255	0.405288	0	0.726115	0.72884	0.363139	0	2.2219	0.445368	0	0.806654	1.6179	2.96076	0.398241	0.40016	0	0	0	0	0	0	0	0	0.63438	0	0.717792	0	0	0.256064	1.33516	0	0	0	0	0	0
api-mir-3045a	0.0167885	0	0	0	0	0	0	0	0	0	0	0	0	0	0	0	0	0	0	0	0	0	0	0	0	0	0	0	0	0	0	0	0	0	0	0	0	0	0.358896	0	0.0454387	0.128032	0	0	0	3.37014	0.289464	0	2.38859
api-mir-3047-1	0.604387	16.8296	14.1112	16.5091	7.70005	4.4742	9.8389	5.2547	8.5227	5.14314	14.5317	17.7787	16.1829	5.63679	6.07932	4.62567	9.43949	8.74608	9.80475	0	7.99885	7.57126	5.09713	8.06654	6.87608	7.10583	17.9209	18.0072	13.9161	5.01519	5.61442	2.90688	3.80822	5.478	2.05636	2.51306	3.80628	1.85439	1.79448	0.887802	4.18036	4.48111	0.250343	0.695766	4.59996	3.03312	0	3.37642	5.97147
api-mir-3047-2	0.621176	29.5376	27.534	27.6527	27.1528	20.3373	23.6134	23.0398	19.4805	20.5726	32.8694	31.7229	36.0437	20.1314	27.9649	23.1284	28.6815	34.6199	33.7719	0	18.664	22.7138	17.3303	25.0063	22.2461	21.9097	26.2839	30.8123	25.8443	6.68692	9.54451	6.78271	9.79257	12.0516	4.11272	5.02612	7.61256	7.41757	3.23006	0.656201	3.99861	5.12127	2.16964	0	0.76666	1.68507	0	2.49562	2.98574
api-mir-2765	5.23802	275.112	286.009	285.607	318.539	321.736	327.307	302.751	301.541	323.083	219.706	236.353	230.238	174.338	174.679	164.674	192.42	210.999	208.079	128.48	44.4381	51.6627	56.0685	66.1456	59.8623	64.5447	58.9397	54.4217	43.7364	24.5187	32.0022	28.0998	24.4814	29.0334	24.6763	45.2351	26.6439	31.5247	47.0154	6.09881	7.67914	116.253	0.584134	1.04365	1.91665	10.1104	2.60517	16.7353	12.5401
api-mir-3049	3.15624	77.6222	76.751	75.5291	76.5953	80.9423	76.0875	77.6078	98.6198	79.0174	276.449	274.002	275.109	324.518	323.825	332.123	318.764	285.341	295.232	321.199	170.198	191.063	181.458	204.89	202.642	183.567	141.376	139.656	145.125	15.6028	19.089	19.3792	20.1292	14.2428	20.5636	20.1045	12.6876	9.27197	22.6104	0.0772001	10.4509	41.8664	6.25858	0	0	0	0	0	0
api-mir-2796	0.0503656	0	0.344175	0	0	0.406745	0	0.404207	0	0	1.03798	0.697206	2.20676	0.805255	1.62115	1.85027	1.45223	1.45768	1.08942	0	0.888761	1.3361	1.01943	2.41996	0	1.18431	1.99121	1.20048	1.98802	1.11449	0	0	0	0.5478	0	0.628265	0.63438	0	0	0.0386001	0.636142	0.512127	0	0	0	0	0	0	0
api-mir-3050	3501.05	84459.8	83746	84233.1	90959.9	90811.6	90289.6	91070	90436.8	90615.6	89528.4	89193.9	88737.4	98099	97113.9	97220.5	92136.7	91352.8	91947.5	87666	70241.5	69864	70022.4	78989.6	78345.6	78508.2	70009.2	69832.3	69475.3	13798.5	13748	13996.6	13685.7	13507.1	13625.4	15023.1	14743	15096.6	139.61	324.279	3199.34	1309.38	135.436	1802.03	1662.5	3369.13	4788.31	8635.72	4591.46
api-mir-3051-1	0.0503656	1.03038	1.3767	0.825454	0.810532	0.406745	0	0.808415	0.405843	0.467558	1.38398	0.348603	0	1.20788	0.405288	0.925134	0.726115	1.45768	1.8157	0	1.33314	0.445368	1.01943	1.20998	1.21343	0	0.398241	0.800319	5.96406	0.557244	0.561442	1.93792	0.544032	0	0	0.628265	0	0	2.51227	1.544	2.45369	9.09025	0.250343	0	0	0	0	0.293602	0
api-mir-3051-2	0.100731	1.7173	2.40922	4.12727	1.62106	0.813491	1.96778	0.808415	0.405843	0.467558	2.42196	1.74301	1.47117	0.805255	0.810576	0	2.17834	0	1.45256	0	0.888761	2.22684	0.509713	0.403327	0.404475	1.18431	1.59297	1.60064	1.98802	0.557244	0	0	0	0.5478	0	0.628265	0	0	1.79448	2.2774	2.13562	6.40159	0.250343	0	0	0	0	0.146801	0
api-mir-3015c	0.134308	5.15191	2.7534	4.12727	2.4316	2.03373	2.62371	2.02104	2.02921	2.33779	3.11395	2.44022	2.94234	2.01314	1.62115	1.85027	1.08917	2.55094	1.45256	0	2.2219	0.445368	1.52914	0	1.6179	1.18431	1.59297	2.40096	0	0	0	0	0.544032	1.0956	2.05636	0.628265	1.26876	0	0.358896	0	0	0	0	0	0	0.337014	0	0	0
api-mir-3053	0.0167885	5.49537	6.8835	7.84182	8.51059	9.76189	9.18297	4.44628	6.08764	7.48094	1.03798	0.348603	1.47117	1.61051	1.21586	0	0.726115	0	1.45256	0	1.33314	1.3361	0	0.403327	1.6179	0.592153	1.59297	0	0	1.11449	1.68433	0	0.544032	0.5478	0	0	0	0	0.717792	3.20381	0.0908774	11.2668	0.250343	0	0	0.674028	0	0.146801	0
api-mir-3045b	0.0167885	0	0	0	0	0	0	0	0	0	0	0.348603	0	0	0	0	0	0	0	0	0	0	0	0	0	0	0	0	0	0	0	0	0	0	0	0	0	0	0	0	0	0	0	0	0	0	0	0	0
api-mir-3054	0.0335771	8.58652	8.94855	5.77818	5.67372	6.91467	5.24741	8.08415	5.6818	4.67558	7.26587	5.22904	7.35586	1.20788	4.45817	5.55081	5.0828	3.6442	3.26825	21.4133	1.33314	0.890736	1.52914	4.03327	2.83133	4.14507	3.98241	4.40176	5.96406	1.67173	0.561442	0	0	1.0956	0	0	0.63438	0	2.87117	0.579001	0.0454387	0.768191	0.0834477	0.695766	0.38333	1.34806	0	0.440403	0.597147
api-mir-3055-1	48.0656	10.6473	9.98107	9.49273	23.5054	18.7103	19.0219	23.0398	32.0616	21.0401	10.7258	10.4581	5.1491	7.64992	8.51105	12.0267	7.98726	8.01724	7.62592	0	4.88819	4.00831	5.60685	5.24325	6.4716	9.47445	5.97362	5.60224	3.97604	1.67173	0.561442	0	2.72016	1.6434	2.05636	0.628265	1.90314	1.85439	1.43558	0.1544	0.181755	0	0	0	0	0	0	0	0
api-mir-x1	0	972.338	910.343	0	985.202	975.375	940.599	824.179	820.208	0	0	930.77	0	0	986.066	0	1053.96	999.604	988.101	0	909.203	903.207	893.018	957.095	951.325	965.209	0	977.99	0	0	0	0	0	0	0	0	0	0	0	7.99022	0	115.229	0	0	0	0	0	0	0
api-mir-x6	0	598.652	568.233	579.056	415.803	420.575	422.417	628.138	646.102	621.385	893.702	854.077	852.544	648.633	610.769	590.236	756.975	726.653	768.039	0	1683.76	1635.39	1672.88	1299.52	1245.38	1193.78	1344.86	1323.33	1274.32	0	5313.49	0	0	0	0	5342.77	0	0	0	0	265.135	16184.9	5963.01	0	0	0	0	681.157	2315.14
api-mir-x13	0	153.87	145.586	143.216	260.586	268.859	245.317	173.001	155.844	150.086	204.482	199.749	199.344	245.2	231.825	0	221.102	216.465	201.905	0	253.297	268.557	0	228.686	229.742	224.426	240.14	266.907	246.515	0	0	0	0	109.56	0	0	0	0	0	0	1.13597	60.0469	1.83585	0	0	0	0	0	0
api-mir-x20	0	0.686922	0	0.825454	0	0.406745	0	0.404207	0	0	0.345994	0.348603	0	0	0	0	0.363057	0.36442	0.363139	0	0.444381	0	0	0	0.404475	0	0.398241	0.40016	0	1.11449	0	0	0	0	2.05636	0.628265	0	0	1.07669	0	0	2.17654	0	0	0	0	0	0	0
api-mir-x42	0	0.343461	0.68835	0.825454	0	0.406745	1.31185	1.21262	2.02921	0.935117	0.691988	0.697206	3.67793	0.402628	0.405288	0	1.08917	1.09326	0.726278	0	1.77752	0.890736	1.52914	0.403327	0.80895	0.592153	0	2.80112	5.96406	0.557244	1.68433	0.968958	0.544032	0.5478	0	0	0.63438	0	0	0	0.0454387	0	0	0	0	0	0	0.146801	0
api-mir-x43	0	0.343461	0.68835	0.825454	1.2158	0.406745	1.96778	0	0.405843	0.467558	0	0	0.735586	0.805255	0	0	1.08917	0.36442	0.726278	0	0	0	0	0.403327	1.21343	0	0.398241	0.800319	0	0	0	0.968958	0	0	0	0	0.63438	0	0	0	0	0	0.0834477	0	0	0	0	0	0
api-mir-x54	0	2.06077	2.7534	3.30182	3.24213	3.25396	2.62371	1.21262	1.62337	2.33779	0.691988	1.04581	0.735586	0.805255	0.405288	0.925134	1.08917	1.09326	1.45256	0	1.33314	3.11758	2.03885	1.61331	2.42685	2.36861	3.18593	6.0024	1.98802	0.557244	1.68433	0	0.544032	0.5478	0	1.25653	1.26876	1.85439	0	0	0	1.40835	0	0.347883	0	0	0	0.293602	0
api-mir-x65	0	6.1823	3.44175	5.77818	8.51059	6.50792	7.87112	4.44628	4.05843	6.07826	0.345994	0.348603	0.735586	0.402628	0	0	0.363057	0.36442	0	0	0.888761	0.445368	1.01943	0	0.404475	0.592153	0.796483	0.40016	0	0.557244	1.68433	0	0.544032	2.1912	0	0	1.90314	1.85439	0.358896	0	0	0.256064	0	0	0	0	0.289464	0.146801	0
api-mir-x103	0	0.343461	0.344175	0	0.405266	0.406745	0.655927	0	0	0.467558	0.345994	0.348603	0.735586	0.805255	1.21586	0	0.363057	0.72884	0	0	0.444381	0.890736	1.01943	0.403327	0.404475	0.592153	0.796483	0.40016	1.98802	0	0	0	0	0.5478	0	0	0	0	0	0	0.0908774	0	0	0	0	0	0	0	0
api-mir-x138	0	5.49537	1.72087	3.71454	4.05266	6.50792	5.24741	4.85049	3.65259	2.80535	2.07596	3.13743	1.47117	2.41577	0.810576	3.70054	2.17834	2.55094	3.63139	0	1.77752	1.3361	0.509713	1.61331	1.21343	1.18431	0.398241	3.60144	1.98802	0.557244	0	0	1.08806	0	0	1.25653	0.63438	0	0.358896	0	0	5.6334	0.166895	0	0	0	0	0	0
api-mir-x140	0	0.686922	1.3767	1.65091	1.62106	1.62698	1.31185	0	2.02921	0.935117	2.07596	1.39441	1.47117	2.01314	1.21586	1.85027	0.363057	0.72884	1.08942	0	1.33314	1.3361	0	1.61331	2.02238	1.77646	0.796483	0.800319	0	0	0	0	0.544032	0	0	0	0	0	0	0	0	0	0	0	0	0	0	0	0
api-mir-x141	0	2.74769	2.06505	2.47636	3.24213	1.22024	2.62371	0.808415	2.02921	3.27291	1.38398	0	0	2.81839	0.810576	0	1.81529	0.72884	1.8157	0	1.77752	1.3361	1.01943	1.20998	2.42685	1.77646	1.19472	3.60144	0	0.557244	0	0	0	0	0	0	0	0	0	0.2316	0.0454387	0.768191	0.417239	0	0	0	0	0	0
api-mir-3019	0	3.43461	2.7534	2.88909	1.62106	1.62698	0	1.21262	2.02921	3.27291	7.61187	6.97206	4.41352	6.44204	4.45817	4.62567	5.80892	6.55956	5.08395	21.4133	2.2219	7.57126	3.56799	4.03327	3.2358	3.55292	3.18593	7.20288	7.95208	0.557244	0.561442	0.968958	1.08806	2.1912	0	0.628265	1.90314	0	0	0	0.454387	0.384095	0.0834477	0	0	0	0	0	0
api-mir-3041	0	0.343461	0.344175	0	0	0	0	0	0	0	0	0	0	0	0	0	0	0	0	0	0.444381	0	0	0.403327	0	0	0	0	0	0	0	0	0	0	0	0	0.63438	0	0	0.193	0	0.128032	0.0834477	0	0	0	0	0	0
api-mir-3046	0	1.03038	0.68835	0.412727	0	0	0	0	2.02921	0	0.691988	0.348603	0.735586	0.805255	0.405288	1.85027	1.45223	0.36442	0	0	0	1.3361	0	0	1.6179	0	0.398241	0.40016	1.98802	0.557244	0.561442	0.968958	0	1.0956	0	0	0.63438	0	12.2025	0.0772001	0.0454387	0.384095	0	0.695766	0	0.337014	0.868391	0	0
api-mir-x50	0	0	1.3767	1.23818	0.810532	0.813491	1.31185	1.61683	0.811686	1.87023	0.691988	0.348603	1.47117	0	2.02644	0.925134	2.17834	1.09326	1.08942	0	0	0	0	0.806654	0.80895	0.592153	0	0	0	0	0	0	0	0	0	0	0	0	0	0	0.0908774	0	0	0	0	0	0	0	0
api-mir-x105-1	0	0	0.68835	1.23818	0.810532	0.813491	0	0.404207	0.811686	0.935117	0.691988	0.348603	0.735586	0.402628	1.62115	0	0.726115	0.72884	0.363139	0	0	0.445368	0	0.806654	0	0.592153	0.398241	0	0	0	0	0	0	0	0	0	0	0	0	0	0	0	0.0834477	0	0	0	0	0	0
api-mir-3022	0	0	0.344175	0	0.405266	0	0	0.404207	0	0	0.345994	0.348603	0	0.402628	0	0	1.45223	0.36442	0.363139	0	0.888761	0	0	0	1.6179	0	0	0	0	0	0	0	0	0.5478	0	0	0	0	31.5828	0.926402	0.0908774	6.14552	0.166895	0	0	0	0	0	0
api-mir-3052	0	0	0.344175	0.412727	0	0	0	0	0	0	0	0	0	0	0	0	0	0	0	0	0.888761	0.445368	0	0	1.21343	0.592153	0	0	0	0	0	0	0	0	0	0	0	0	0	0.1158	0	0	0.0834477	0	0	0	0	0	0
api-mir-x37	0	0	0	1.23818	0	0.406745	0	0	0	0	0	0.348603	0	0	0	0	0	0	0.363139	0	0	1.3361	1.01943	0	0.404475	0	0	0.800319	0	0	1.12288	0	0	0.5478	0	0	0	0	0	0	0.0908774	0	0	0	0	0	0	0	0
api-mir-x106	0	0	0	0.412727	0.810532	0.813491	0	0.808415	1.21753	0.935117	2.76795	2.44022	0.735586	1.20788	0.810576	0.925134	1.45223	1.09326	1.8157	0	1.77752	1.3361	2.54857	0.806654	0.404475	0.592153	0	0.40016	0	0	0	0	0	0	0	0.628265	0	0	0	0	0	0	0.166895	0	0	0	0	0	0
api-mir-x84	0	0	0	0	0	0.406745	0	0	0	0	0	0	0	0	0	0	0	0	0	0	0	0	0	0	0	0	0	0	0	0	0	0	0	0	0	0	0	0	0	0.0386001	0.0454387	0	0	0	0	0	0	0	0
api-mir-x57	0	0	0	0	0	0	0.655927	0	0	0.467558	0	0.697206	0.735586	0	0.405288	0	0.363057	0.72884	0.726278	0	0.888761	0.890736	1.01943	0.403327	0	0	0.398241	1.20048	1.98802	0	0.561442	0	0.544032	0	0	0.628265	1.26876	0	0	0	0.0454387	0.128032	0	0	0	0	0	0.146801	0
api-mir-x63	0	0	0	0	0	0	0	0.404207	0.405843	0	0.345994	0.348603	0	0	0	0	0	0	0.363139	0	0	0.445368	0	0	0.404475	0.592153	0.796483	0	0	0	0	0	0	0	0	0	0	0	0	0	0.0454387	0.128032	0.250343	0	0	0	0	0	0
api-mir-3017b-1	0	0	0	0	0	0	0	0.404207	0	0	0	0	0	0.805255	0	0	0	0	0	0	0	0	1.52914	0	0	0	0.398241	0.40016	1.98802	0.557244	0	0	0	0	0	0	0	0	1.07669	0	0.0454387	0.128032	0.417239	0	0	0	0	0	0
api-mir-3039	0	0	0	0	0	0	0	0	0	0	0	0	0	0	0.405288	0	0.363057	0	0.363139	0	0.444381	0	1.01943	0	0	0	0.796483	0	0	0	0	0	0	0	0	0	0	0	4.30675	0	0	0	0	0	0	0	0	0	0
api-mir-3048	0	0	0	0	0	0	0	0	0	0	0	0	0	0	0	0.925134	0	0.36442	0	0	0	0	0	0	0	0	0	0	0	0	0	0	0	0	0	0	0	0	1.07669	0	0.272632	0.512127	0.0834477	0	0	0	0	0	0
api-mir-x35-2	0	0	0	0	0	0	0	0	0	0	0	0	0	0	0	0	0	0	0	0	0.444381	0.445368	0	0	0	0	0	0	0	0	0	0	0	0.5478	0	0	0	0	0	0	0	0	0	0	0	0	0	0	0
api-mir-x68	0	0	0	0	0	0	0	0	0	0	0	0	0	0	0	0	0	0	0	0	0	0.445368	0	0	0	0	0	0	0	0	0	0	0	0	0	0	0	0	0	0	0	0	0	0	0	0	0	0	0
api-mir-3056	0	0	0	0	0	0	0	0	0	0	0	0	0	0	0	0	0	0	0	0	0	0	0	0	0	0	0.398241	0	0	0	0	0.968958	0	0	0	0	0	0	1.07669	0	0.272632	0	0	0	0	0	0	0	0
api-mir-1923	0	0	0	0	0	0	0	0	0	0	0	0	0	0	0	0	0	0	0	0	0	0	0	0	0	0	0	0	0	0	0	0	0	0.5478	0	0	0	0	0	0	0	0	0	0	0	0	0	0	0
api-mir-3029	0	0	0	0	0	0	0	0	0	0	0	0	0	0	0	0	0	0	0	0	0	0	0	0	0	0	0	0	0	0	0	0	0	0	0	0	0	0	0.358896	0	0	0	0	0	0	0	0	0	0
