# Supplementary material for: Male-Biased microRNA Discovery in the Pea Aphid
Source: Insects. 2021 Jun 8;12(6):533. doi: 10.3390/insects12060533 (PMC8228725; doi:10.3390/insects12060533)
Supplement: Supplementary file 1 [file insects-12-00533-s001.zip › supplementary_data/supplementary table/STable6.xlsx]

## Sheet: STable6
Supplementary Table 6: Differentially expressed miRNAs between females and males
miRNA	Male Expression (cpm)	Max Female Expression (cpm)	Min Female Expression (cpm)	Fold Change (Male / Female)	Precursor Sequence	Mature Sequence	Chromosome
api-mir-x136-1	0.0503656	0	0	>5	acaauaauuauaccacuaaauaguuauggugaaacuuauuuagugguauaauuauaggc	uuuagugguauaauuauaggc	A2
api-mir-x73-1	1.20877	0	0	>5	acggguauacauguauguuaucugugcauauuuaaaugauaccauacuguuauauucggu	uaccauacuguuauauucggu	A3
api-mir-3023	0.0167885	0	0	>5	ggcauuucuguuuucaagccuuauuaaaauuuuaaaauaagcuugauuucagaaaugucg	aagcuugauuucagaaaugucga	A3
api-mir-x70	0.0671541	0	0	>5	uaauuucuguuguaucuguuuuccaaguagaacuuucuaaagcacuuguaaaguuaaugaaaacggguagaccaggaauuaua	uaauuucuguuguaucug	X
api-mir-x133	22.5806	0.40016	0	56.4289	aacauguuuucgggugacauaucugugaauaaaaugauuguaacucgugaacauguuaa	uuguaacucgugaacauguuaa	A3
api-mir-x97	20397.4	621.254	0	32.8326	uccacuguagaauuuuucaccguaucgaauuguugcucaccauucgacuauucgaugcuugagaacuuuuuaggauaaaaacu	uccacuguagaauuuuucaccg	A1
api-mir-x9	20484.4	1147.9	0	17.8451	aauuuuccaagucgugcguaugcaagauggagacaaaaaaau	aauuuuccaagucgugcg	X
api-mir-x81	19.3236	1.20788	0	15.9979	uauggcuauacaugagugauaucugugcauauuuaaaugauaucacucuguuauacuauaag	uaucacucuguuauacuauaag	A3
api-mir-x56	770.409	65.089	0	11.8362	guaccgagacguuagaggugaaaucuuggaucgucucgagac	cuuggaucgucucgagac	UGS 46
api-mir-x126	25.4178	2.4316	0	10.4532	aggugaacggauguccuugaauguguuauuugcuucguucauggaaguccguuaaccugc	uucauggaaguccguuaaccugc	X
api-mir-x139	36.3472	3.70054	0	9.82213	agcuccuuccugaggucauuguuuguaaauauuuuaaaauuacuuugauaucagguuguagcucc	uuugauaucagguuguagcucc	A3
api-mir-x93-1	48.8882	6.53932	0	7.47603	aggcgaauggauguccuugaauguguuauuugcuucguccaaggacguccauuugacugu	uccaaggacguccauuugacugu	X
api-mir-x110	5.40591	0.726115	0	7.44498	auaauaaagguugucaaaacaaaaaaaaauuuuaaauuugugagccauccuuuauuaccgu	ugagccauccuuuauuaccgu	A3
api-mir-x29	6.74899	0.968958	0	6.9652	aucgcuuaucgcgaaccgcuaugugauuuaaaauuuagcgguucgugauauucggccg	aucgcuuaucgcgaaccgcu	A1
api-mir-x132	13.3973	1.98802	0	6.73899	uugguuugaacucucauauugauuauaaaaaauaaugaauuuaauucuauaucauaugaugguucauaccgaua	uugguuugaacucucauauugau	X
api-mir-x107	70.9148	10.5287	0	6.7354	ucuuugguauucuagcuguagguuaaauuuuuaagaaacauccuaaagcuuuaguaccaaaguu	ucuuugguauucuagcuguagg	X
api-mir-x101-1	6.90009	1.09326	0	6.31148	ucgguauguguccucguaugacuugugcuagauuauccaaagucauacaagaacacauauuggag	ucgguauguguccucguaugacu	X
api-mir-x101-2	6.86651	1.09326	0	6.28077	ucgguauguguccucguaugacuugugcuagauuaucaaaagucauacaagaacacauauuggag	ucgguauguguccucguaugacu	UGS 21241
api-mir-x60-4	10.2242	2.02633	0	5.04568	acuuaauaucaugaauugcuauguaguuuaaaauuuagcaguucgugauauucggccg	gcaguucgugauauucggccg	A1
api-mir-x72	2.50149	0.592153	0	4.2244	caugaaguuucucaauuggauaucgauuuauaaaaaugauacaauugcggaauuuucauaga	uacaauugcggaauuuucauaga	A3
api-mir-x98-2	3.35771	0.813491	0	4.12753	aggcgaacggauguccuugaauguguuauuugcuucguccauagacguccauuuaccugc	uccauagacguccauuuaccugc	X
api-mir-x10	153.044	40.5284	0	3.77622	ugguggaaaauuuagacuuuagucuuuuuaugauuaucuacagucuuuauuuucuacgacg	acagucuuuauuuucuacgacg	X
api-mir-x86	4.46575	1.43558	0	3.11076	ucguucuguguucuuguauggcuugugcuagauuaucaaaagucacaaagaacucauaaugaag	ucacaaagaacucauaaugaag	X
api-mir-x31	2.60222	0.925134	0	2.81281	uugguuauacaugguugauaucugugcauauuuaaaagaugucaaucuguauaccaaaga	augucaaucuguauaccaaaga	A3
api-mir-x98-1	3.13946	1.22024	0	2.57283	aggcgaacggauguccuugaauguguuauuugcuucauccauagacguccauuuaccugc	uccauagacguccauuuaccugc	X
api-mir-x5	806.135	351.249	0	2.29505	cguucuuacaacaucugguuaaaguuaaucgacacuuaaccggcaauuguaagaacagc	aaccggcaauuguaagaacagc	A1
api-mir-x96-2	0.990524	0.467558	0	2.1185	aggcgaacggauguccuugaauguguuauuugcuucguccacggacguccguuuuccugc	uccacggacguccguuuuccugc	X
