# Supplementary material for: Male-Biased microRNA Discovery in the Pea Aphid
Source: Insects. 2021 Jun 8;12(6):533. doi: 10.3390/insects12060533 (PMC8228725; doi:10.3390/insects12060533)
Supplement: Supplementary file 1 [file insects-12-00533-s001.zip › supplementary_data/supplementary table/STable7.xlsx]

## Sheet: STable7
Supplementary Table 7: Differentially expressed genes between males and females (adjpval < 0.05, log2fold change > 2)
Aphidbase ID	baseMean	log2 Fold Change	lfcSE	Stat	p-value	padj	Bias
ACYPI083795	1401.94	-13.1196	1.23726	-10.6038	2.86188e-26	2.19684e-24	Female biased
ACYPI009180	314.389	-11.9249	1.22927	-9.70076	2.99262e-22	1.87577e-20	Female biased
ACYPI22894	296.488	-11.8403	1.21721	-9.72739	2.30431e-22	1.44955e-20	Female biased
ACYPI069638	280.275	-11.7597	1.21799	-9.65496	4.68358e-22	2.89402e-20	Female biased
ACYPI36146	184.798	-11.1585	1.22117	-9.13761	6.38475e-20	3.41271e-18	Female biased
ACYPI004193	177.573	-11.1009	1.23023	-9.02347	1.82228e-19	9.45038e-18	Female biased
ACYPI34974	164.2	-10.9874	1.27005	-8.65111	5.10026e-18	2.32042e-16	Female biased
ACYPI009114	141.713	-10.775	1.23445	-8.72859	2.57856e-18	1.21109e-16	Female biased
ACYPI004032	131.457	-10.666	1.2447	-8.56913	1.04267e-17	4.61132e-16	Female biased
ACYPI40070	216.984	-10.4262	1.36672	-7.6286	2.37313e-14	7.40663e-13	Female biased
ACYPI069883	103.483	-10.3232	1.24126	-8.31666	9.04744e-17	3.66632e-15	Female biased
ACYPI52264	85.2303	-10.0421	1.24033	-8.09635	5.66337e-16	2.15939e-14	Female biased
ACYPI061635	72.5751	-9.81142	1.25121	-7.84158	4.44925e-15	1.53826e-13	Female biased
ACYPI25693	67.2019	-9.69793	1.24604	-7.78299	7.08302e-15	2.38726e-13	Female biased
ACYPI51350	633.558	-9.55132	0.712247	-13.4101	5.2755e-41	1.03287e-38	Female biased
ACYPI070201	49.3777	-9.25353	1.26093	-7.33862	2.158e-13	6.24636e-12	Female biased
ACYPI50565	48.7498	-9.23442	1.26628	-7.29258	3.0407e-13	8.62935e-12	Female biased
ACYPI39748	48.6662	-9.23032	1.30342	-7.08161	1.42491e-12	3.72251e-11	Female biased
ACYPI32548	45.9988	-9.15234	1.26603	-7.22919	4.85884e-13	1.33541e-11	Female biased
ACYPI42816	45.5507	-9.137	1.27754	-7.152	8.55219e-13	2.29618e-11	Female biased
ACYPI42562	44.2293	-9.09752	1.36298	-6.67473	2.47682e-11	5.57605e-10	Female biased
ACYPI22700	43.5446	-9.07128	1.2957	-7.00106	2.54036e-12	6.45273e-11	Female biased
ACYPI080294	41.0139	-8.98631	1.28824	-6.97562	3.04518e-12	7.64586e-11	Female biased
ACYPI085444	202.066	-8.87738	0.892818	-9.94311	2.70249e-23	1.77702e-21	Female biased
ACYPI37727	36.7496	-8.83007	1.30364	-6.77337	1.25818e-11	2.9428e-10	Female biased
ACYPI008893	1594.28	-8.77354	1.23634	-7.09639	1.28055e-12	3.37574e-11	Female biased
ACYPI007212	67.7809	-8.7442	1.24919	-6.99988	2.5618e-12	6.49772e-11	Female biased
ACYPI064722	33.9913	-8.71231	1.39629	-6.2396	4.38693e-10	8.51251e-09	Female biased
ACYPI063947	31.6977	-8.61227	1.31072	-6.57067	5.0091e-11	1.08968e-09	Female biased
ACYPI002182	486.226	-8.50799	0.585944	-14.5201	9.03441e-48	2.31507e-45	Female biased
ACYPI42969	29.2095	-8.49427	1.31297	-6.46952	9.83124e-11	2.07146e-09	Female biased
ACYPI088763	28.7818	-8.47906	1.32918	-6.37915	1.7807e-10	3.62062e-09	Female biased
ACYPI010033	1024.66	-8.3655	0.496833	-16.8376	1.29315e-63	7.26877e-61	Female biased
ACYPI32459	25.0335	-8.27462	1.31723	-6.28181	3.34649e-10	6.57414e-09	Female biased
ACYPI084292	24.6964	-8.25077	1.35453	-6.09123	1.12047e-09	2.08592e-08	Female biased
ACYPI30389	23.2501	-8.1708	1.37446	-5.94474	2.76892e-09	4.94348e-08	Female biased
ACYPI060082	23.2801	-8.17042	1.32735	-6.15543	7.4876e-10	1.41817e-08	Female biased
ACYPI003107	140.529	-7.9522	0.840008	-9.46681	2.88508e-21	1.67018e-19	Female biased
ACYPI45903	34.9399	-7.78919	1.31916	-5.90467	3.53344e-09	6.23179e-08	Female biased
ACYPI072638	17.8629	-7.78906	1.37264	-5.6745	1.39097e-08	2.25257e-07	Female biased
ACYPI008008	291.501	-7.7447	0.59864	-12.9371	2.77761e-38	4.56602e-36	Female biased
ACYPI21163	17.2516	-7.73645	1.37365	-5.63205	1.78084e-08	2.84428e-07	Female biased
ACYPI084099	30.1691	-7.57609	1.30658	-5.79841	6.69454e-09	1.13145e-07	Female biased
ACYPI31855	29.854	-7.55451	1.31229	-5.75674	8.57551e-09	1.43405e-07	Female biased
ACYPI073717	15.0397	-7.53505	1.40676	-5.35633	8.49298e-08	1.23325e-06	Female biased
ACYPI32967	81.6322	-7.52976	0.910322	-8.27154	1.32239e-16	5.28503e-15	Female biased
ACYPI29867	14.6437	-7.49827	1.3987	-5.36089	8.28133e-08	1.20453e-06	Female biased
ACYPI085808	14.3868	-7.46906	1.44387	-5.17296	2.30416e-07	3.12939e-06	Female biased
ACYPI008550	14.0307	-7.44208	1.45283	-5.12247	3.01563e-07	4.00818e-06	Female biased
ACYPI083156	14.0451	-7.44035	1.44277	-5.15701	2.5093e-07	3.39213e-06	Female biased
ACYPI42970	14.0428	-7.43377	1.44999	-5.12676	2.94774e-07	3.92694e-06	Female biased
ACYPI086570	50.1991	-7.42989	1.11459	-6.66604	2.62801e-11	5.89357e-10	Female biased
ACYPI083375	13.6908	-7.40509	1.4316	-5.17259	2.30876e-07	3.13319e-06	Female biased
ACYPI37262	13.2147	-7.35334	1.41485	-5.19726	2.02252e-07	2.76514e-06	Female biased
ACYPI065011	13.1429	-7.34421	1.43555	-5.11594	3.12184e-07	4.13989e-06	Female biased
ACYPI007026	886.964	-7.30601	2.24811	-3.24984	0.00115469	0.006786	Female biased
ACYPI54892	158.53	-7.30523	0.655635	-11.1422	7.81378e-29	7.01831e-27	Female biased
ACYPI087087	12.8267	-7.30395	1.49922	-4.87184	1.10565e-06	1.33513e-05	Female biased
ACYPI088613	158.841	-7.2981	0.688817	-10.5951	3.13938e-26	2.38881e-24	Female biased
ACYPI063708	12.4082	-7.26302	1.50075	-4.83959	1.30109e-06	1.55284e-05	Female biased
ACYPI42971	12.4308	-7.25961	1.55543	-4.66726	3.05236e-06	3.40073e-05	Female biased
ACYPI064852	496.105	-7.25465	0.445627	-16.2797	1.3765e-59	6.31196e-57	Female biased
ACYPI066273	24.0228	-7.24113	1.36435	-5.30737	1.11221e-07	1.58594e-06	Female biased
ACYPI064467	42.7147	-7.18313	1.13821	-6.3109	2.77423e-10	5.51838e-09	Female biased
ACYPI35135	41.8932	-7.18068	1.18512	-6.05902	1.36953e-09	2.52797e-08	Female biased
ACYPI073673	11.5734	-7.15957	1.45435	-4.92288	8.5281e-07	1.05317e-05	Female biased
ACYPI45346	11.4987	-7.15324	1.50644	-4.74843	2.05003e-06	2.36725e-05	Female biased
ACYPI087256	11.1297	-7.1065	1.45637	-4.87959	1.06307e-06	1.28907e-05	Female biased
ACYPI35512	10.5257	-7.0194	1.48621	-4.72302	2.32366e-06	2.64986e-05	Female biased
ACYPI080752	10.4178	-7.01267	1.54334	-4.54384	5.52375e-06	5.81228e-05	Female biased
ACYPI088287	36.5715	-7.00203	1.14528	-6.11379	9.7293e-10	1.82884e-08	Female biased
ACYPI21933	10.2056	-6.97703	1.54218	-4.52414	6.06415e-06	6.32362e-05	Female biased
ACYPI43056	427.369	-6.94876	0.456812	-15.2114	2.9696e-52	9.58245e-50	Female biased
ACYPI089595	9.83037	-6.92233	1.49839	-4.61984	3.84037e-06	4.18764e-05	Female biased
ACYPI24979	9.75569	-6.91769	1.50001	-4.61178	3.99245e-06	4.35075e-05	Female biased
ACYPI064907	9.72017	-6.90505	1.50957	-4.57419	4.78066e-06	5.12319e-05	Female biased
ACYPI080258	18.9207	-6.88921	1.45749	-4.72677	2.28123e-06	2.60658e-05	Female biased
ACYPI009496	9.43444	-6.86606	1.49295	-4.59898	4.24557e-06	4.59783e-05	Female biased
ACYPI002753	48.377	-6.81215	0.98406	-6.92249	4.43758e-12	1.09216e-10	Female biased
ACYPI49237	9.05196	-6.80661	1.51722	-4.48624	7.24915e-06	7.42041e-05	Female biased
ACYPI009623	501.901	-6.7871	0.564938	-12.0139	3.00374e-33	3.46623e-31	Female biased
ACYPI38832	80.2659	-6.77158	0.816236	-8.2961	1.07581e-16	4.31934e-15	Female biased
ACYPI33148	17.0413	-6.74217	1.49761	-4.50194	6.73372e-06	6.94701e-05	Female biased
ACYPI084453	8.36075	-6.6911	1.52846	-4.37766	1.19959e-05	0.000116645	Female biased
ACYPI36601	8.33049	-6.68075	1.57951	-4.22964	2.34068e-05	0.000214102	Female biased
ACYPI086134	8.16535	-6.6572	1.62897	-4.08675	4.37463e-05	0.000375322	Female biased
ACYPI088702	43.3701	-6.64208	0.98034	-6.77528	1.24162e-11	2.91188e-10	Female biased
ACYPI27904	8.05529	-6.64145	1.71518	-3.87217	0.000107871	0.000843651	Female biased
ACYPI56116	7.97924	-6.62064	1.55693	-4.25236	2.11525e-05	0.000194914	Female biased
ACYPI066883	7.90359	-6.61715	1.61922	-4.08662	4.37698e-05	0.000375339	Female biased
ACYPI067622	55.0344	-6.60778	0.87602	-7.54296	4.59411e-14	1.41685e-12	Female biased
ACYPI38734	15.4754	-6.59761	1.38857	-4.75138	2.02036e-06	2.33453e-05	Female biased
ACYPI47132	7.77325	-6.57669	1.69587	-3.87807	0.000105289	0.000827171	Female biased
ACYPI072548	7.58857	-6.55505	1.62663	-4.02982	5.58196e-05	0.000468299	Female biased
ACYPI004208	14.7407	-6.5318	1.38984	-4.69967	2.60581e-06	2.93909e-05	Female biased
ACYPI43447	7.27362	-6.49323	1.58683	-4.09194	4.27771e-05	0.00036864	Female biased
ACYPI087652	7.257	-6.48989	1.68375	-3.85443	0.000116001	0.000895576	Female biased
ACYPI35385	7.18309	-6.46961	1.58435	-4.08345	4.43719e-05	0.000380315	Female biased
ACYPI54486	7.07815	-6.45062	1.60819	-4.0111	6.0437e-05	0.000501483	Female biased
ACYPI39706	7.01886	-6.43583	1.60058	-4.02093	5.79677e-05	0.000483855	Female biased
ACYPI53951	6.77684	-6.39388	1.6302	-3.92214	8.77656e-05	0.000700236	Female biased
ACYPI43163	6.62611	-6.35967	1.758	-3.61755	0.000297401	0.0020762	Female biased
ACYPI43810	6.59917	-6.35797	1.71642	-3.70419	0.000212063	0.00153839	Female biased
ACYPI003181	12.8404	-6.33358	1.40289	-4.51467	6.34151e-06	6.58487e-05	Female biased
ACYPI24633	6.4878	-6.3255	1.62841	-3.88446	0.000102559	0.00080791	Female biased
ACYPI082347	6.42753	-6.31337	1.63567	-3.8598	0.00011348	0.000879625	Female biased
ACYPI001630	252.845	-6.29844	0.576252	-10.93	8.28392e-28	6.87369e-26	Female biased
ACYPI56488	6.11993	-6.24512	1.73286	-3.60395	0.000313423	0.00217239	Female biased
ACYPI010052	2602.33	-6.2181	0.233257	-26.6578	1.45504e-156	1.26771e-152	Female biased
ACYPI086117	6.01387	-6.21795	1.7959	-3.46231	0.000535565	0.00345894	Female biased
ACYPI066405	6.01576	-6.20795	1.76357	-3.52011	0.000431365	0.00288017	Female biased
ACYPI088836	5.91302	-6.19207	1.72124	-3.59745	0.000321347	0.00221937	Female biased
ACYPI25113	5.92647	-6.19103	1.7137	-3.61267	0.00030306	0.0021098	Female biased
ACYPI084386	5.82991	-6.17382	1.68842	-3.65658	0.000255608	0.00181943	Female biased
ACYPI53492	288.664	-6.1666	0.41797	-14.7537	2.91311e-49	7.80938e-47	Female biased
ACYPI081979	5.73315	-6.14391	1.78929	-3.43372	0.000595369	0.00378348	Female biased
ACYPI071784	51.2326	-6.10027	0.789028	-7.73138	1.06389e-14	3.48464e-13	Female biased
ACYPI52927	5.55333	-6.09685	1.7134	-3.55834	0.000373211	0.00253734	Female biased
ACYPI070234	5.50145	-6.08915	1.78614	-3.40911	0.000651744	0.00411026	Female biased
ACYPI34293	5.42346	-6.06569	1.68534	-3.59908	0.000319344	0.00220904	Female biased
ACYPI56094	5.42443	-6.06155	1.74372	-3.47621	0.000508549	0.00331766	Female biased
ACYPI25268	5.30508	-6.04178	1.73827	-3.47574	0.000509445	0.00332102	Female biased
ACYPI23604	5.2052	-6.0074	1.70819	-3.51682	0.000436742	0.00291356	Female biased
ACYPI062698	5.14494	-5.99232	1.70947	-3.50536	0.000455997	0.00302154	Female biased
ACYPI54184	5.1387	-5.99071	1.70534	-3.51291	0.000443224	0.00295229	Female biased
ACYPI080469	5.14591	-5.98722	1.71853	-3.48392	0.000494136	0.00323275	Female biased
ACYPI23364	5.07532	-5.97459	1.72258	-3.4684	0.000523568	0.00339783	Female biased
ACYPI46336	5.0213	-5.96074	1.73318	-3.43919	0.000583454	0.00372543	Female biased
ACYPI066667	4.91733	-5.92836	1.73328	-3.42031	0.000625493	0.00396047	Female biased
ACYPI003487	56.9929	-5.9082	0.803633	-7.35186	1.95468e-13	5.67672e-12	Female biased
ACYPI081957	73.5924	-5.90441	0.733301	-8.05183	8.15663e-16	3.04153e-14	Female biased
ACYPI31217	4.75407	-5.8733	1.7537	-3.34909	0.000810777	0.00497632	Female biased
ACYPI48610	4.70725	-5.85558	1.81915	-3.21885	0.00128707	0.00742374	Female biased
ACYPI082038	4.5692	-5.82715	1.81826	-3.20479	0.00135161	0.00772953	Female biased
ACYPI45119	47.3167	-5.79026	0.753492	-7.68456	1.53521e-14	4.92654e-13	Female biased
ACYPI49355	4.489	-5.78928	1.99814	-2.89734	0.00376343	0.0181958	Female biased
ACYPI20707	4.44653	-5.78624	1.81888	-3.18122	0.00146657	0.00830515	Female biased
ACYPI38864	23.2922	-5.78239	1.0899	-5.30545	1.12394e-07	1.60136e-06	Female biased
ACYPI080932	4.43088	-5.77611	2.02355	-2.85445	0.00431112	0.0203801	Female biased
ACYPI56867	4.39444	-5.76041	2.00374	-2.87484	0.00404238	0.01933	Female biased
ACYPI071142	16.6845	-5.73963	1.24165	-4.62259	3.7897e-06	4.13757e-05	Female biased
ACYPI084314	4.30509	-5.73258	1.81794	-3.15333	0.00161418	0.00900066	Female biased
ACYPI068451	4.30918	-5.72805	1.85068	-3.0951	0.00196748	0.0106404	Female biased
ACYPI008799	308.066	-5.72089	0.390266	-14.6589	1.18091e-48	3.11779e-46	Female biased
ACYPI084232	4.24697	-5.72037	1.90289	-3.00614	0.00264586	0.0136848	Female biased
ACYPI35280	4.25203	-5.71043	1.84779	-3.09042	0.00199877	0.0107728	Female biased
ACYPI55701	4.18768	-5.69666	1.82936	-3.11401	0.00184564	0.0100721	Female biased
ACYPI066388	8.1778	-5.67558	1.53934	-3.68703	0.000226886	0.00163232	Female biased
ACYPI004123	29.6048	-5.67335	0.931451	-6.09087	1.12297e-09	2.08833e-08	Female biased
ACYPI51847	537.654	-5.66491	0.407302	-13.9084	5.63328e-44	1.24253e-41	Female biased
ACYPI22880	4.07651	-5.66118	1.91275	-2.95971	0.0030793	0.0154675	Female biased
ACYPI23539	4.07942	-5.64502	1.94518	-2.90206	0.00370718	0.0179787	Female biased
ACYPI083106	14.6217	-5.64306	1.28289	-4.3987	1.08903e-05	0.00010709	Female biased
ACYPI061628	74.3494	-5.63264	0.604646	-9.31561	1.21257e-20	6.79392e-19	Female biased
ACYPI088972	4.00475	-5.63221	1.83104	-3.07596	0.00209827	0.0112258	Female biased
ACYPI48983	4.00163	-5.63113	1.84252	-3.05621	0.00224153	0.0118611	Female biased
ACYPI069263	3.94352	-5.61661	2.00606	-2.79983	0.00511302	0.0236199	Female biased
ACYPI48662	76.4262	-5.61516	0.609832	-9.20771	3.33142e-20	1.82547e-18	Female biased
ACYPI084296	3.90293	-5.59854	1.90483	-2.93912	0.0032914	0.0163119	Female biased
ACYPI44036	3.89981	-5.5976	1.89142	-2.95947	0.00308168	0.015475	Female biased
ACYPI005605	7.71946	-5.59279	1.55285	-3.60163	0.000316228	0.00218922	Female biased
ACYPI39849	3.85202	-5.58053	2.00323	-2.78577	0.00534011	0.0244936	Female biased
ACYPI067657	7.68712	-5.57976	1.60711	-3.47191	0.000516762	0.00336368	Female biased
ACYPI51900	219.123	-5.55302	0.423728	-13.1052	3.07604e-39	5.41414e-37	Female biased
ACYPI49612	3.78649	-5.55284	1.87084	-2.9681	0.00299646	0.015117	Female biased
ACYPI28174	3.80091	-5.54464	1.94602	-2.84921	0.00438276	0.0206516	Female biased
ACYPI063349	56.0895	-5.53668	0.664935	-8.32665	8.31633e-17	3.38579e-15	Female biased
ACYPI004668	26.177	-5.52757	0.949814	-5.81963	5.89791e-09	1.00657e-07	Female biased
ACYPI082271	3.68156	-5.51524	2.01539	-2.73656	0.00620857	0.027818	Female biased
ACYPI20242	3.62129	-5.49284	2.08399	-2.63574	0.00839549	0.035568	Female biased
ACYPI54047	7.24437	-5.49271	1.5596	-3.52188	0.000428495	0.00286733	Female biased
ACYPI003156	3.6285	-5.49021	1.97401	-2.78125	0.00541494	0.0247977	Female biased
ACYPI060154	3.61603	-5.486	1.88909	-2.90405	0.00368374	0.0179049	Female biased
ACYPI40072	3.57641	-5.45796	2.00538	-2.72166	0.0064955	0.0288648	Female biased
ACYPI000596	173.744	-5.44268	0.45073	-12.0752	1.42753e-33	1.65832e-31	Female biased
ACYPI53023	6.98907	-5.43955	1.64295	-3.31084	0.000930163	0.00561805	Female biased
ACYPI28703	38.4575	-5.41765	0.775026	-6.99028	2.74337e-12	6.91798e-11	Female biased
ACYPI47211	3.40498	-5.39303	2.01741	-2.67325	0.0075121	0.0325213	Female biased
ACYPI54656	115.675	-5.38294	0.465795	-11.5565	6.8477e-31	7.18803e-29	Female biased
ACYPI003103	733.697	-5.37494	0.347729	-15.4573	6.73995e-54	2.39681e-51	Female biased
ACYPI072586	3.35192	-5.36602	2.11124	-2.54164	0.0110332	0.0445858	Female biased
ACYPI51793	3.28543	-5.33796	1.9617	-2.72108	0.00650684	0.028897	Female biased
ACYPI089435	3.22731	-5.32297	2.00753	-2.6515	0.00801346	0.0343251	Female biased
ACYPI067205	3.22108	-5.32064	1.97158	-2.69867	0.00696182	0.0305797	Female biased
ACYPI062111	3.22516	-5.31373	1.95029	-2.72458	0.00643833	0.0286706	Female biased
ACYPI44046	11.8116	-5.29557	1.30695	-4.05185	5.08137e-05	0.00042982	Female biased
ACYPI005688	3.14834	-5.29037	2.03991	-2.59344	0.00950211	0.0394086	Female biased
ACYPI50567	3.1649	-5.2893	1.95147	-2.71041	0.00671991	0.0297345	Female biased
ACYPI30251	3.15555	-5.28542	2.00342	-2.6382	0.00833485	0.0353369	Female biased
ACYPI063304	28.868	-5.27174	0.839948	-6.27626	3.46809e-10	6.79768e-09	Female biased
ACYPI39020	160.288	-5.27141	0.433246	-12.1672	4.6458e-34	5.70092e-32	Female biased
ACYPI49164	3.09743	-5.26854	2.10728	-2.50016	0.0124137	0.0493292	Female biased
ACYPI36211	3.09529	-5.26031	2.02589	-2.59654	0.00941669	0.0391591	Female biased
ACYPI082087	6.23423	-5.25449	1.66746	-3.1512	0.00162598	0.00905742	Female biased
ACYPI002556	400.4	-5.21623	0.34376	-15.174	5.25531e-52	1.66498e-49	Female biased
ACYPI23568	37.5732	-5.2144	0.771263	-6.76086	1.37179e-11	3.19138e-10	Female biased
ACYPI088073	360.832	-5.20828	0.361473	-14.4085	4.57779e-47	1.13954e-44	Female biased
ACYPI48003	2.94353	-5.18657	2.01803	-2.57012	0.0101663	0.0417015	Female biased
ACYPI33006	5.69267	-5.14387	1.71808	-2.99396	0.00275383	0.0141383	Female biased
ACYPI070864	10.3997	-5.13974	1.39245	-3.69114	0.00022325	0.00160949	Female biased
ACYPI50630	198.578	-5.11355	0.390977	-13.0789	4.34689e-39	7.57446e-37	Female biased
ACYPI068002	19.167	-5.09808	1.0716	-4.75743	1.9607e-06	2.27314e-05	Female biased
ACYPI25700	37.5805	-5.03256	0.78161	-6.4387	1.20498e-10	2.52366e-09	Female biased
ACYPI33947	67.7176	-5.02522	0.580162	-8.66175	4.64575e-18	2.12473e-16	Female biased
ACYPI56536	9.19732	-5.01952	1.43814	-3.4903	0.000482478	0.00316416	Female biased
ACYPI085477	9.45899	-4.99891	1.45975	-3.4245	0.000615933	0.00390419	Female biased
ACYPI31422	116.549	-4.97346	0.626329	-7.94064	2.01135e-15	7.15259e-14	Female biased
ACYPI31030	9.14327	-4.95481	1.37419	-3.60563	0.0003114	0.00216267	Female biased
ACYPI073831	26.2371	-4.93224	0.865815	-5.69664	1.22192e-08	2.00113e-07	Female biased
ACYPI35197	4.98189	-4.92735	1.67444	-2.94268	0.00325383	0.0161763	Female biased
ACYPI008038	9.27118	-4.92161	1.40564	-3.50133	0.000462937	0.00305619	Female biased
ACYPI000685	8.88949	-4.90771	1.44648	-3.39287	0.000691654	0.00432905	Female biased
ACYPI28969	32.3634	-4.89015	0.925901	-5.2815	1.28128e-07	1.80927e-06	Female biased
ACYPI008473	4.77299	-4.86417	1.68034	-2.89476	0.00379451	0.0182903	Female biased
ACYPI21853	4.69714	-4.84284	1.69587	-2.85566	0.00429468	0.0203274	Female biased
ACYPI088094	4.71467	-4.83438	1.7366	-2.78383	0.00537213	0.0246276	Female biased
ACYPI48893	146.892	-4.82917	0.385259	-12.5349	4.81119e-36	6.9285e-34	Female biased
ACYPI27909	21.5493	-4.81225	0.898885	-5.35357	8.62341e-08	1.25115e-06	Female biased
ACYPI062674	4.48807	-4.79573	1.79669	-2.6692	0.00760326	0.0328507	Female biased
ACYPI085239	9.16017	-4.78382	1.42028	-3.36823	0.000756529	0.00468295	Female biased
ACYPI068187	4.41845	-4.77509	1.85493	-2.57427	0.0100452	0.0412434	Female biased
ACYPI004143	167.085	-4.74266	0.524036	-9.05027	1.4262e-19	7.46291e-18	Female biased
ACYPI087623	16.3496	-4.73871	1.00557	-4.71248	2.44723e-06	2.77624e-05	Female biased
ACYPI062055	18.3842	-4.73387	1.12671	-4.20152	2.65134e-05	0.000240248	Female biased
ACYPI21890	95.9795	-4.72399	0.472999	-9.98731	1.73219e-23	1.1609e-21	Female biased
ACYPI53658	50.5077	-4.70283	0.736362	-6.38657	1.69643e-10	3.45734e-09	Female biased
ACYPI084073	51.3601	-4.69849	0.739669	-6.35216	2.12317e-10	4.27702e-09	Female biased
ACYPI28735	15.075	-4.67791	1.15288	-4.05758	4.95834e-05	0.000420638	Female biased
ACYPI48079	4.20445	-4.67395	1.72269	-2.71318	0.00666415	0.0295027	Female biased
ACYPI082577	7.13443	-4.66418	1.5152	-3.07826	0.00208214	0.0111635	Female biased
ACYPI081642	180.561	-4.6153	0.394305	-11.7049	1.20299e-31	1.302e-29	Female biased
ACYPI24125	3.96733	-4.6118	1.74798	-2.63835	0.008331	0.0353292	Female biased
ACYPI065193	10.0922	-4.5788	1.3057	-3.50678	0.000453571	0.00300855	Female biased
ACYPI29863	53.0195	-4.57362	0.611713	-7.47675	7.61822e-14	2.29667e-12	Female biased
ACYPI064002	7.05927	-4.56779	1.45935	-3.13	0.00174804	0.00962264	Female biased
ACYPI39872	42.0731	-4.54638	0.598108	-7.60128	2.93226e-14	9.07543e-13	Female biased
ACYPI080145	6.39833	-4.45633	1.4846	-3.0017	0.00268473	0.0138611	Female biased
ACYPI26118	223.648	-4.438	0.430503	-10.3089	6.42377e-25	4.66392e-23	Female biased
ACYPI23284	6.31112	-4.4162	1.63978	-2.69317	0.00707768	0.0309949	Female biased
ACYPI24273	9.10177	-4.39483	1.24228	-3.5377	0.000403631	0.00272608	Female biased
ACYPI061049	8.76903	-4.39467	1.50827	-2.91371	0.00357157	0.0174522	Female biased
ACYPI44179	8.7215	-4.36846	1.30627	-3.34421	0.000825162	0.00505216	Female biased
ACYPI50301	578.461	-4.35786	0.514586	-8.46867	2.48211e-17	1.05233e-15	Female biased
ACYPI008420	250.706	-4.35422	0.351197	-12.3982	2.67158e-35	3.60871e-33	Female biased
ACYPI006961	26.8019	-4.34331	0.81534	-5.32698	9.98565e-08	1.43564e-06	Female biased
ACYPI065144	69.0378	-4.31316	0.554421	-7.77958	7.27639e-15	2.4477e-13	Female biased
ACYPI21896	508.019	-4.31028	0.676405	-6.37234	1.8617e-10	3.77649e-09	Female biased
ACYPI55326	293.904	-4.26827	0.470499	-9.07179	1.17078e-19	6.16342e-18	Female biased
ACYPI48987	5.53562	-4.21016	1.56959	-2.68233	0.00731119	0.0318573	Female biased
ACYPI083126	5.74276	-4.20946	1.47688	-2.85024	0.00436867	0.0206019	Female biased
ACYPI29489	7.73307	-4.20222	1.40581	-2.98917	0.00279732	0.0143016	Female biased
ACYPI25023	34.7809	-4.20007	0.766101	-5.4824	4.19596e-08	6.35779e-07	Female biased
ACYPI010097	10.6989	-4.17883	1.23761	-3.37654	0.000734046	0.00456324	Female biased
ACYPI000578	14.2013	-4.17522	1.07729	-3.87568	0.000106327	0.000834193	Female biased
ACYPI008614	857.592	-4.1595	0.3136	-13.2637	3.75822e-40	6.9667e-38	Female biased
ACYPI065997	19.6451	-4.15868	0.941455	-4.41729	9.99442e-06	9.89505e-05	Female biased
ACYPI38599	183.721	-4.15711	0.334994	-12.4095	2.32052e-35	3.15899e-33	Female biased
ACYPI20273	5.30587	-4.14093	1.55811	-2.65767	0.00786835	0.0338617	Female biased
ACYPI30841	8.71532	-4.14066	1.2366	-3.34842	0.000812726	0.00498653	Female biased
ACYPI088445	32.7845	-4.13644	0.829833	-4.98466	6.20699e-07	7.82611e-06	Female biased
ACYPI003424	72.4234	-4.12743	0.688953	-5.99088	2.08712e-09	3.77654e-08	Female biased
ACYPI003310	398.68	-4.11402	0.562946	-7.30802	2.71111e-13	7.73177e-12	Female biased
ACYPI002100	18.8383	-4.11357	1.20008	-3.42775	0.000608599	0.00386474	Female biased
ACYPI070337	5.07105	-4.08124	1.60898	-2.53654	0.0111953	0.0450837	Female biased
ACYPI060956	31.8374	-4.07014	0.73204	-5.55999	2.69785e-08	4.20108e-07	Female biased
ACYPI009598	34.6384	-4.05806	0.626442	-6.47795	9.29789e-11	1.96621e-09	Female biased
ACYPI32827	23.0072	-4.01706	0.86212	-4.65951	3.16962e-06	3.51787e-05	Female biased
ACYPI30599	7.32003	-4.01462	1.39771	-2.87228	0.00407525	0.0194551	Female biased
ACYPI23182	10.184	-4.00937	1.12064	-3.57776	0.000346558	0.00237187	Female biased
ACYPI23413	25.2156	-3.98879	0.881774	-4.5236	6.07971e-06	6.33228e-05	Female biased
ACYPI36085	205.977	-3.97208	0.662259	-5.99778	2.00037e-09	3.6271e-08	Female biased
ACYPI009359	5.09187	-3.96136	1.55773	-2.54304	0.0109894	0.0444395	Female biased
ACYPI43749	5.41232	-3.95264	1.55787	-2.53721	0.011174	0.0450191	Female biased
ACYPI087422	14.8464	-3.94538	1.1931	-3.30683	0.000943591	0.00569127	Female biased
ACYPI009492	99.9223	-3.94059	0.4395	-8.96608	3.07244e-19	1.57927e-17	Female biased
ACYPI005740	56.5809	-3.92706	0.542882	-7.23373	4.69919e-13	1.29562e-11	Female biased
ACYPI085226	22480.9	-3.91819	0.619831	-6.32139	2.59217e-10	5.1918e-09	Female biased
ACYPI085893	105.969	-3.90697	0.506262	-7.71728	1.18835e-14	3.87045e-13	Female biased
ACYPI23233	8.96465	-3.90316	1.46488	-2.66449	0.0077106	0.033265	Female biased
ACYPI084485	203.264	-3.88749	0.411447	-9.44833	3.44265e-21	1.97981e-19	Female biased
ACYPI081882	8.32542	-3.88611	1.31781	-2.94892	0.00318885	0.0158986	Female biased
ACYPI45853	55.1	-3.88481	0.56851	-6.83331	8.29749e-12	1.99978e-10	Female biased
ACYPI088858	30.9788	-3.86012	0.757278	-5.09736	3.44418e-07	4.53285e-06	Female biased
ACYPI001420	8.03417	-3.84501	1.48913	-2.58205	0.00982143	0.0404582	Female biased
ACYPI009175	1617.06	-3.81896	0.315003	-12.1236	7.9227e-34	9.45569e-32	Female biased
ACYPI006595	20.7187	-3.8167	0.81817	-4.66492	3.08744e-06	3.43138e-05	Female biased
ACYPI37548	32.9962	-3.81654	0.747342	-5.10682	3.27625e-07	4.33146e-06	Female biased
ACYPI081167	42.703	-3.7765	0.80371	-4.69884	2.61645e-06	2.949e-05	Female biased
ACYPI066547	10.37	-3.77426	1.03235	-3.656	0.000256178	0.001822	Female biased
ACYPI082471	27.2582	-3.76046	0.797543	-4.71506	2.41638e-06	2.74477e-05	Female biased
ACYPI065120	61.9908	-3.75702	0.530973	-7.07572	1.48674e-12	3.87822e-11	Female biased
ACYPI49300	44.3697	-3.75381	0.598993	-6.26688	3.68361e-10	7.19584e-09	Female biased
ACYPI086446	412.395	-3.75366	0.343697	-10.9214	9.10517e-28	7.48385e-26	Female biased
ACYPI003000	752.063	-3.74873	1.15744	-3.23881	0.00120028	0.00700664	Female biased
ACYPI37842	333.233	-3.74702	1.20415	-3.11176	0.00185973	0.0101363	Female biased
ACYPI25446	24.2914	-3.71371	0.702923	-5.28323	1.26923e-07	1.79661e-06	Female biased
ACYPI088942	54.2016	-3.70828	0.506198	-7.32574	2.37577e-13	6.8426e-12	Female biased
ACYPI004810	5015.14	-3.68806	0.606554	-6.08034	1.19928e-09	2.22787e-08	Female biased
ACYPI000300	95.2442	-3.67292	0.648629	-5.66258	1.49112e-08	2.40581e-07	Female biased
ACYPI001252	47.3336	-3.66692	0.69858	-5.24911	1.52835e-07	2.13223e-06	Female biased
ACYPI001474	84389.8	-3.65076	1.15185	-3.16947	0.00152718	0.00859253	Female biased
ACYPI54225	49.4599	-3.64765	0.580419	-6.28452	3.28876e-10	6.46802e-09	Female biased
ACYPI32931	594.517	-3.64683	1.15094	-3.16855	0.001532	0.00861686	Female biased
ACYPI080886	7.84917	-3.63071	1.24164	-2.92412	0.00345435	0.0169842	Female biased
ACYPI32282	12.0541	-3.62711	1.13607	-3.19269	0.00140953	0.00803172	Female biased
ACYPI55287	43.8207	-3.61143	0.608634	-5.93366	2.96248e-09	5.2621e-08	Female biased
ACYPI072170	8.76503	-3.59551	1.14204	-3.14831	0.00164216	0.00912876	Female biased
ACYPI010013	441.55	-3.57737	0.269027	-13.2974	2.39532e-40	4.488e-38	Female biased
ACYPI082794	21.8276	-3.57055	0.782081	-4.56545	4.98433e-06	5.30232e-05	Female biased
ACYPI083206	6.95014	-3.56715	1.27572	-2.79619	0.00517085	0.0238302	Female biased
ACYPI22258	18.7297	-3.55565	0.759692	-4.68039	2.86335e-06	3.20448e-05	Female biased
ACYPI070222	28.8602	-3.53797	1.06786	-3.31313	0.000922593	0.00557813	Female biased
ACYPI52019	18.6721	-3.53559	0.855926	-4.13072	3.61625e-05	0.00031649	Female biased
ACYPI084307	11.3607	-3.53488	1.07777	-3.27982	0.00103875	0.00619427	Female biased
ACYPI25269	7.02331	-3.5283	1.28711	-2.74126	0.00612043	0.0275124	Female biased
ACYPI070550	35.3121	-3.5002	1.07565	-3.25404	0.00113777	0.00670104	Female biased
ACYPI004882	582.689	-3.49738	1.35684	-2.57758	0.00994938	0.0409167	Female biased
ACYPI088427	820.336	-3.48851	0.412967	-8.44742	2.97805e-17	1.24742e-15	Female biased
ACYPI082725	44.341	-3.48605	0.578502	-6.026	1.68069e-09	3.06661e-08	Female biased
ACYPI42912	9.32374	-3.48495	1.12578	-3.09559	0.00196424	0.0106262	Female biased
ACYPI008042	6.71044	-3.45486	1.2547	-2.75352	0.00589576	0.026684	Female biased
ACYPI34600	19.1644	-3.43256	0.87638	-3.91675	8.97522e-05	0.000714777	Female biased
ACYPI061449	77.2622	-3.43053	0.486549	-7.05075	1.77961e-12	4.60084e-11	Female biased
ACYPI45646	42.243	-3.4289	0.564883	-6.07011	1.27822e-09	2.36947e-08	Female biased
ACYPI000290	240.667	-3.40744	0.333217	-10.2259	1.51813e-24	1.07973e-22	Female biased
ACYPI25022	6.91107	-3.39563	1.25396	-2.70793	0.00677052	0.0299356	Female biased
ACYPI009345	11.5498	-3.39394	1.02213	-3.32046	0.00089869	0.00544684	Female biased
ACYPI005785	210.033	-3.38822	0.408069	-8.30305	1.01474e-16	4.1025e-15	Female biased
ACYPI52202	42.9385	-3.37677	0.738849	-4.57031	4.86996e-06	5.20288e-05	Female biased
ACYPI081693	2898.76	-3.37369	1.17503	-2.87116	0.00408975	0.0195136	Female biased
ACYPI070338	21.3063	-3.37035	1.16363	-2.89641	0.00377453	0.0182242	Female biased
ACYPI072142	34.9281	-3.36021	0.562586	-5.97279	2.3323e-09	4.20272e-08	Female biased
ACYPI005461	47.8199	-3.35482	0.763833	-4.39209	1.12266e-05	0.000110025	Female biased
ACYPI068751	18.7566	-3.33587	0.761774	-4.37908	1.19183e-05	0.000116021	Female biased
ACYPI39031	15.965	-3.32495	1.11332	-2.98652	0.00282175	0.0143965	Female biased
ACYPI065608	9.41343	-3.30181	1.05814	-3.12039	0.00180614	0.00989331	Female biased
ACYPI081335	9.9016	-3.28964	1.11172	-2.95906	0.00308583	0.0154869	Female biased
ACYPI004164	17.4936	-3.27943	0.861805	-3.8053	0.000141631	0.00106698	Female biased
ACYPI088750	14.0816	-3.26767	1.09933	-2.97241	0.00295476	0.0149448	Female biased
ACYPI081519	213.38	-3.26489	0.687843	-4.74656	2.06907e-06	2.38607e-05	Female biased
ACYPI067375	8.70693	-3.26116	1.19051	-2.7393	0.00615699	0.0276295	Female biased
ACYPI003928	116.122	-3.24287	0.579993	-5.59122	2.25485e-08	3.55895e-07	Female biased
ACYPI51804	21.0142	-3.2389	0.846757	-3.82506	0.000130739	0.000993083	Female biased
ACYPI23727	12.194	-3.23862	1.08235	-2.99222	0.00276955	0.0142023	Female biased
ACYPI008694	57613.1	-3.23571	1.20977	-2.67465	0.00748065	0.0324093	Female biased
ACYPI49155	31.6648	-3.22912	0.764545	-4.22358	2.40448e-05	0.000219706	Female biased
ACYPI45188	21.9889	-3.21097	1.00171	-3.20549	0.00134835	0.00771338	Female biased
ACYPI085597	8.83457	-3.20487	1.04496	-3.06698	0.00216231	0.0115013	Female biased
ACYPI56307	34.4333	-3.20101	0.806798	-3.96755	7.26156e-05	0.000592659	Female biased
ACYPI22825	23.4315	-3.19827	0.674595	-4.74103	2.1264e-06	2.44571e-05	Female biased
ACYPI006712	14675.3	-3.18604	1.11587	-2.8552	0.00430095	0.0203376	Female biased
ACYPI070325	174.792	-3.1766	0.410103	-7.74585	9.49479e-15	3.14537e-13	Female biased
ACYPI080563	28.3136	-3.17548	0.839527	-3.78246	0.000155284	0.00115881	Female biased
ACYPI31057	19.3914	-3.17485	1.03732	-3.06062	0.00220883	0.0117059	Female biased
ACYPI063668	9.22125	-3.17026	1.23814	-2.56051	0.0104517	0.0426514	Female biased
ACYPI53843	6.76192	-3.14227	1.19292	-2.63409	0.00843621	0.0357149	Female biased
ACYPI005082	16.1267	-3.11475	0.786794	-3.95879	7.5332e-05	0.000611678	Female biased
ACYPI002052	10.4978	-3.10632	0.989402	-3.1396	0.00169181	0.00936758	Female biased
ACYPI072254	9.33161	-3.10572	1.04068	-2.98432	0.00284206	0.0144804	Female biased
ACYPI40754	244.712	-3.09612	0.384532	-8.05164	8.16893e-16	3.04153e-14	Female biased
ACYPI073597	116.761	-3.09337	0.398504	-7.76244	8.33088e-15	2.77563e-13	Female biased
ACYPI066403	6.8941	-3.09155	1.14241	-2.70618	0.00680629	0.030048	Female biased
ACYPI001908	2770.72	-3.08288	0.525631	-5.8651	4.48858e-09	7.76697e-08	Female biased
ACYPI008256	3053.99	-3.08094	0.311862	-9.87918	5.12502e-23	3.30753e-21	Female biased
ACYPI32964	50.5876	-3.08038	0.584621	-5.26902	1.37152e-07	1.92888e-06	Female biased
ACYPI39347	18.5615	-3.07011	0.876082	-3.50436	0.000457705	0.00302905	Female biased
ACYPI063268	335.76	-3.05219	0.651033	-4.68822	2.75594e-06	3.09112e-05	Female biased
ACYPI087786	164.71	-3.04443	0.356626	-8.53675	1.38045e-17	5.96882e-16	Female biased
ACYPI001336	7215.28	-3.04279	1.17052	-2.59951	0.0093356	0.0388983	Female biased
ACYPI20088	15.5253	-3.01743	0.870627	-3.46581	0.000528639	0.00342309	Female biased
ACYPI40381	30.4875	-3.01457	0.839004	-3.59304	0.000326848	0.00225467	Female biased
ACYPI008811	488.541	-3.00004	0.24605	-12.1928	3.39434e-34	4.28597e-32	Female biased
ACYPI009911	116.836	-2.99293	0.358923	-8.33864	7.51527e-17	3.08126e-15	Female biased
ACYPI55858	107.673	-2.98725	0.819738	-3.64415	0.00026828	0.00189646	Female biased
ACYPI007146	25922.6	-2.95338	1.0343	-2.85545	0.00429762	0.0203274	Female biased
ACYPI45716	140.887	-2.93994	0.606882	-4.84433	1.27037e-06	1.51826e-05	Female biased
ACYPI006015	305.162	-2.93074	0.79004	-3.70961	0.000207578	0.00150978	Female biased
ACYPI38510	52.7233	-2.92303	0.56981	-5.12983	2.90003e-07	3.86929e-06	Female biased
ACYPI42869	117.199	-2.91524	0.548488	-5.31505	1.06628e-07	1.5223e-06	Female biased
ACYPI003222	6090.39	-2.91478	1.06957	-2.7252	0.00642627	0.0286315	Female biased
ACYPI007130	691.983	-2.90024	0.728439	-3.98145	6.84959e-05	0.000561666	Female biased
ACYPI007181	418.941	-2.89701	0.334114	-8.67073	4.29356e-18	1.98449e-16	Female biased
ACYPI34432	920.898	-2.88398	0.692334	-4.16559	3.10545e-05	0.00027707	Female biased
ACYPI20274	17.0524	-2.88254	0.890854	-3.23571	0.00121342	0.00706915	Female biased
ACYPI073472	40.3285	-2.87153	0.815321	-3.52196	0.000428362	0.00286733	Female biased
ACYPI009849	596.02	-2.87092	0.344784	-8.32672	8.31138e-17	3.38579e-15	Female biased
ACYPI068482	11.5795	-2.86008	0.90675	-3.15421	0.00160933	0.00898512	Female biased
ACYPI20378	22.3306	-2.85992	0.698735	-4.09299	4.25841e-05	0.000367522	Female biased
ACYPI006451	2069.93	-2.84845	0.649683	-4.38437	1.1632e-05	0.000113614	Female biased
ACYPI24596	11.94	-2.84754	1.03824	-2.74267	0.00609422	0.0274468	Female biased
ACYPI23570	504.71	-2.84422	0.444055	-6.40511	1.50258e-10	3.07667e-09	Female biased
ACYPI25370	29.1942	-2.83871	0.612015	-4.63831	3.51273e-06	3.86666e-05	Female biased
ACYPI006212	2370.36	-2.8228	1.03434	-2.72909	0.00635101	0.0283397	Female biased
ACYPI002477	57118.8	-2.81262	1.06108	-2.65072	0.00803206	0.0343879	Female biased
ACYPI082750	32.4411	-2.81258	0.743106	-3.7849	0.000153768	0.00114799	Female biased
ACYPI004329	23.3626	-2.81072	0.663987	-4.2331	2.30488e-05	0.00021116	Female biased
ACYPI44591	15.6289	-2.80372	1.0823	-2.59052	0.00958313	0.0396641	Female biased
ACYPI40957	38.7481	-2.80341	0.57527	-4.87321	1.09801e-06	1.32682e-05	Female biased
ACYPI31408	1960.7	-2.79526	0.303565	-9.20813	3.31861e-20	1.82419e-18	Female biased
ACYPI34585	34.5851	-2.79152	0.8933	-3.12496	0.00177832	0.00975359	Female biased
ACYPI082971	12.2303	-2.78908	0.896768	-3.11014	0.00186997	0.0101858	Female biased
ACYPI56622	58222.8	-2.7833	0.998318	-2.78799	0.00530365	0.0243713	Female biased
ACYPI27326	94.3014	-2.77578	0.700364	-3.96334	7.39077e-05	0.000601234	Female biased
ACYPI004921	7560.64	-2.76653	0.641482	-4.31271	1.61266e-05	0.000152389	Female biased
ACYPI003517	176.17	-2.75764	0.336018	-8.20683	2.27108e-16	8.87301e-15	Female biased
ACYPI001262	168.698	-2.75747	0.607921	-4.53589	5.73605e-06	6.01388e-05	Female biased
ACYPI006519	106660	-2.74165	0.976681	-2.8071	0.00499891	0.0231726	Female biased
ACYPI45536	1935.61	-2.73966	1.04984	-2.6096	0.00906474	0.0379604	Female biased
ACYPI010188	2064.65	-2.73624	0.578836	-4.72714	2.27709e-06	2.60356e-05	Female biased
ACYPI009811	49.4268	-2.7329	0.499599	-5.47018	4.49568e-08	6.78832e-07	Female biased
ACYPI082187	15.4114	-2.72392	0.954394	-2.85408	0.00431613	0.0203983	Female biased
ACYPI21657	2369.86	-2.71995	0.263941	-10.3051	6.67882e-25	4.82898e-23	Female biased
ACYPI005387	6365.71	-2.71531	0.661148	-4.10697	4.00886e-05	0.000347535	Female biased
ACYPI068480	15.2766	-2.71297	0.815753	-3.32573	0.000881888	0.00535619	Female biased
ACYPI088716	45.9145	-2.70441	0.627532	-4.30959	1.63557e-05	0.000154387	Female biased
ACYPI26186	12.9118	-2.69758	0.949036	-2.84244	0.004477	0.0210217	Female biased
ACYPI54464	21.5531	-2.69582	0.835914	-3.22499	0.00125976	0.00730979	Female biased
ACYPI001842	175.927	-2.68269	0.419486	-6.39519	1.60348e-10	3.27173e-09	Female biased
ACYPI087543	32.1622	-2.67919	0.719108	-3.72571	0.000194767	0.00142837	Female biased
ACYPI089033	12.981	-2.66416	0.925414	-2.87889	0.00399082	0.0191254	Female biased
ACYPI000479	14160.5	-2.66377	0.582323	-4.57439	4.77618e-06	5.12153e-05	Female biased
ACYPI50300	364.195	-2.66328	0.40356	-6.59946	4.12657e-11	9.10196e-10	Female biased
ACYPI069262	16.6257	-2.64739	0.909455	-2.91097	0.00360309	0.0175696	Female biased
ACYPI004379	901.199	-2.64656	0.278076	-9.51739	1.77591e-21	1.05977e-19	Female biased
ACYPI28366	29.8936	-2.63829	0.694045	-3.80132	0.000143928	0.00108153	Female biased
ACYPI29536	11.2753	-2.63392	1.02518	-2.56921	0.010193	0.0417717	Female biased
ACYPI56535	10.6821	-2.62992	0.977551	-2.69031	0.00713849	0.0312232	Female biased
ACYPI42073	2163.74	-2.62922	0.594843	-4.42003	9.86888e-06	9.79434e-05	Female biased
ACYPI067723	19.6911	-2.62488	0.7826	-3.35405	0.000796377	0.00490003	Female biased
ACYPI30742	17.8216	-2.61909	0.74591	-3.51126	0.000445981	0.00296611	Female biased
ACYPI009057	1037.06	-2.61793	0.40292	-6.49739	8.1723e-11	1.74513e-09	Female biased
ACYPI20055	86.6076	-2.61542	0.48857	-5.35323	8.64001e-08	1.25251e-06	Female biased
ACYPI36175	42.0452	-2.60752	0.670931	-3.88643	0.000101731	0.000801745	Female biased
ACYPI50114	24.7005	-2.60679	0.986676	-2.64199	0.00824206	0.0350202	Female biased
ACYPI40463	27.862	-2.6009	0.567479	-4.58326	4.57783e-06	4.93008e-05	Female biased
ACYPI39017	11.5807	-2.59874	1.0361	-2.50819	0.0121351	0.0483434	Female biased
ACYPI37115	10.0855	-2.59666	0.941945	-2.7567	0.00583881	0.0264675	Female biased
ACYPI084599	28.9282	-2.59272	0.686985	-3.77405	0.000160619	0.00119555	Female biased
ACYPI22847	16.9239	-2.57813	0.826875	-3.11792	0.00182133	0.00995815	Female biased
ACYPI063382	298.281	-2.57254	0.554809	-4.6368	3.53851e-06	3.89259e-05	Female biased
ACYPI008156	7901.37	-2.57222	0.639558	-4.02186	5.77397e-05	0.000482318	Female biased
ACYPI082051	17.9974	-2.56473	0.800533	-3.20377	0.00135639	0.0077543	Female biased
ACYPI37916	32.0114	-2.56447	0.573338	-4.47288	7.71739e-06	7.85488e-05	Female biased
ACYPI066774	31.5966	-2.54931	0.562515	-4.53199	5.84301e-06	6.11498e-05	Female biased
ACYPI001223	150.75	-2.54579	0.349207	-7.29019	3.09507e-13	8.75512e-12	Female biased
ACYPI069596	105.228	-2.53771	0.46727	-5.43092	5.60638e-08	8.37114e-07	Female biased
ACYPI004187	2041.45	-2.53762	0.643644	-3.94259	8.0608e-05	0.000648774	Female biased
ACYPI004952	3011.75	-2.53208	0.225526	-11.2274	2.99102e-29	2.83253e-27	Female biased
ACYPI008950	16.1375	-2.52856	0.946813	-2.67061	0.00757142	0.0327375	Female biased
ACYPI37969	2328.53	-2.50966	0.68704	-3.65286	0.000259336	0.0018392	Female biased
ACYPI001579	35231.1	-2.50425	0.586968	-4.26642	1.98639e-05	0.000183915	Female biased
ACYPI085607	41.6056	-2.49885	0.494701	-5.05123	4.38976e-07	5.67444e-06	Female biased
ACYPI086816	19.0314	-2.49733	0.705423	-3.54019	0.000399846	0.0027047	Female biased
ACYPI082787	375.319	-2.49598	0.601051	-4.15269	3.28593e-05	0.000290794	Female biased
ACYPI000796	25616.9	-2.49422	0.975017	-2.55813	0.0105236	0.0429043	Female biased
ACYPI42897	400.292	-2.48767	0.281255	-8.84489	9.16203e-19	4.52261e-17	Female biased
ACYPI084650	320.029	-2.47708	0.341142	-7.26114	3.83841e-13	1.06504e-11	Female biased
ACYPI006276	787.16	-2.47266	0.670633	-3.68706	0.000226863	0.00163232	Female biased
ACYPI005526	8.9438	-2.47012	0.957668	-2.5793	0.00989995	0.0407528	Female biased
ACYPI067692	50.6265	-2.46703	0.687411	-3.58887	0.00033211	0.00228646	Female biased
ACYPI088582	37.8086	-2.46468	0.560587	-4.3966	1.09958e-05	0.000108006	Female biased
ACYPI30946	176.686	-2.46197	0.382563	-6.43547	1.23089e-10	2.56865e-09	Female biased
ACYPI088648	21.6167	-2.4581	0.800237	-3.07171	0.00212833	0.0113517	Female biased
ACYPI064249	395.449	-2.4569	0.306129	-8.02571	1.00942e-15	3.72651e-14	Female biased
ACYPI003621	110.175	-2.45021	0.422431	-5.80026	6.62112e-09	1.12013e-07	Female biased
ACYPI067538	157.439	-2.44926	0.647963	-3.77994	0.000156865	0.00116911	Female biased
ACYPI061578	53.1559	-2.44204	0.530662	-4.60187	4.18709e-06	4.54262e-05	Female biased
ACYPI068252	53.2186	-2.44168	0.556047	-4.39114	1.1276e-05	0.000110447	Female biased
ACYPI55439	42.0943	-2.41453	0.921887	-2.61912	0.00881578	0.0370335	Female biased
ACYPI41723	21.425	-2.40539	0.871412	-2.76034	0.00577412	0.0262289	Female biased
ACYPI005138	14080.4	-2.40007	0.681821	-3.52009	0.000431406	0.00288017	Female biased
ACYPI20905	59.5615	-2.40004	0.555175	-4.32303	1.53902e-05	0.000145826	Female biased
ACYPI088614	20.1923	-2.38057	0.647731	-3.67524	0.000237625	0.00170116	Female biased
ACYPI068467	37.5347	-2.37727	0.498988	-4.76418	1.8962e-06	2.21012e-05	Female biased
ACYPI008164	22954.7	-2.37722	0.542203	-4.38438	1.16318e-05	0.000113614	Female biased
ACYPI52218	872.251	-2.37002	0.412384	-5.74712	9.07784e-09	1.50902e-07	Female biased
ACYPI37212	18.7209	-2.36905	0.772861	-3.0653	0.00217454	0.0115452	Female biased
ACYPI083451	39.1079	-2.36685	0.531267	-4.4551	8.38546e-06	8.46562e-05	Female biased
ACYPI37205	102.265	-2.36594	0.678008	-3.48954	0.000483844	0.00317193	Female biased
ACYPI060228	16.5288	-2.36264	0.945657	-2.49842	0.012475	0.0494849	Female biased
ACYPI002868	173.462	-2.35178	0.506645	-4.64187	3.45271e-06	3.80782e-05	Female biased
ACYPI56814	458.244	-2.347	0.351534	-6.67644	2.44821e-11	5.51877e-10	Female biased
ACYPI064633	78.5154	-2.34259	0.44188	-5.30142	1.14907e-07	1.6345e-06	Female biased
ACYPI002368	10.7604	-2.33954	0.882633	-2.65063	0.0080341	0.0343882	Female biased
ACYPI067565	10.1776	-2.3379	0.855077	-2.73414	0.0062543	0.0280001	Female biased
ACYPI080884	14.0158	-2.31545	0.829999	-2.7897	0.00527568	0.0242684	Female biased
ACYPI064557	18.2334	-2.3035	0.698165	-3.29936	0.000969039	0.00582259	Female biased
ACYPI24504	16.1726	-2.30123	0.722133	-3.18671	0.00143901	0.00817297	Female biased
ACYPI007712	26.476	-2.29408	0.595224	-3.85415	0.000116131	0.000895786	Female biased
ACYPI006930	57.6657	-2.29364	0.548371	-4.18265	2.88133e-05	0.000259067	Female biased
ACYPI35815	55.4453	-2.29351	0.465879	-4.92297	8.52417e-07	1.05317e-05	Female biased
ACYPI008817	3028.84	-2.29091	0.566022	-4.04739	5.17913e-05	0.00043724	Female biased
ACYPI073163	49.1643	-2.27684	0.627998	-3.62556	0.000288337	0.00202184	Female biased
ACYPI45037	83.0834	-2.27289	0.420575	-5.40424	6.50823e-08	9.60254e-07	Female biased
ACYPI003971	4410.84	-2.2709	0.637079	-3.56455	0.00036448	0.00248282	Female biased
ACYPI082975	54.401	-2.26356	0.506878	-4.46569	7.98098e-06	8.09964e-05	Female biased
ACYPI33106	47.1637	-2.26063	0.750791	-3.011	0.00260392	0.0135	Female biased
ACYPI23997	14.3023	-2.25931	0.754709	-2.99361	0.00275695	0.014146	Female biased
ACYPI082602	27.0212	-2.25809	0.617029	-3.65961	0.000252598	0.00180095	Female biased
ACYPI070295	26.191	-2.25698	0.771835	-2.92417	0.00345379	0.0169842	Female biased
ACYPI086730	40.591	-2.25425	0.594058	-3.79467	0.000147839	0.00110752	Female biased
ACYPI004919	519.853	-2.24523	0.721491	-3.11194	0.00185865	0.0101336	Female biased
ACYPI062616	11.9984	-2.24202	0.823635	-2.7221	0.00648678	0.0288494	Female biased
ACYPI005170	29.4921	-2.23911	0.897231	-2.49558	0.0125752	0.0497782	Female biased
ACYPI50492	33.6103	-2.23636	0.589367	-3.79451	0.000147935	0.00110776	Female biased
ACYPI23402	6312.42	-2.23125	0.533933	-4.1789	2.92919e-05	0.000262963	Female biased
ACYPI004011	35.7439	-2.231	0.546505	-4.0823	4.45913e-05	0.000382008	Female biased
ACYPI005188	1749.63	-2.23055	0.38772	-5.75298	8.76835e-09	1.4593e-07	Female biased
ACYPI001731	15.5987	-2.22722	0.87267	-2.55219	0.0107049	0.0435316	Female biased
ACYPI068675	96.5835	-2.22701	0.449786	-4.95127	7.37313e-07	9.19004e-06	Female biased
ACYPI086973	44.0989	-2.22299	0.599347	-3.70903	0.000208058	0.00151218	Female biased
ACYPI008171	24.6211	-2.22054	0.620589	-3.57813	0.000346067	0.00236943	Female biased
ACYPI070406	62.4848	-2.21234	0.656666	-3.36905	0.000754273	0.00467231	Female biased
ACYPI002996	3571.98	-2.21035	0.492195	-4.49079	7.09585e-06	7.2861e-05	Female biased
ACYPI083306	45.2435	-2.20614	0.789053	-2.79593	0.00517502	0.0238432	Female biased
ACYPI32855	237.076	-2.1957	0.451428	-4.86389	1.151e-06	1.38701e-05	Female biased
ACYPI004066	105.619	-2.19395	0.435784	-5.0345	4.79104e-07	6.16117e-06	Female biased
ACYPI067769	221.748	-2.19103	0.337618	-6.48968	8.6019e-11	1.83014e-09	Female biased
ACYPI009024	2956.9	-2.18932	0.279987	-7.81936	5.30917e-15	1.81397e-13	Female biased
ACYPI007321	43.5989	-2.17929	0.634328	-3.43559	0.000591261	0.00376424	Female biased
ACYPI22550	88.5443	-2.17692	0.445859	-4.88254	1.04728e-06	1.27258e-05	Female biased
ACYPI005191	129.418	-2.17596	0.472854	-4.60176	4.18938e-06	4.54262e-05	Female biased
ACYPI46836	403.611	-2.17479	0.29688	-7.32548	2.38049e-13	6.84489e-12	Female biased
ACYPI009007	989.119	-2.17214	0.224969	-9.65531	4.66754e-22	2.89402e-20	Female biased
ACYPI088599	49.3748	-2.1684	0.579648	-3.7409	0.000183362	0.00134928	Female biased
ACYPI006052	5419.19	-2.16101	0.41708	-5.1813	2.20349e-07	2.99733e-06	Female biased
ACYPI008103	5530.63	-2.15281	0.524972	-4.10082	4.11695e-05	0.000356196	Female biased
ACYPI003622	3025.61	-2.1512	0.528242	-4.07238	4.65348e-05	0.000397484	Female biased
ACYPI008138	44.9232	-2.15119	0.501804	-4.28692	1.81171e-05	0.000169543	Female biased
ACYPI072774	70.2328	-2.14325	0.597929	-3.58446	0.00033778	0.00231908	Female biased
ACYPI000564	133.887	-2.14267	0.548126	-3.90908	9.26497e-05	0.000736195	Female biased
ACYPI000931	73.7031	-2.14108	0.531961	-4.02488	5.70036e-05	0.000476397	Female biased
ACYPI40474	21.542	-2.139	0.653598	-3.27265	0.00106545	0.00634283	Female biased
ACYPI065118	19.1381	-2.13871	0.701565	-3.04848	0.00230004	0.0121375	Female biased
ACYPI073148	46.9382	-2.1301	0.674004	-3.16037	0.00157571	0.00882289	Female biased
ACYPI081302	20.8658	-2.12997	0.76156	-2.79685	0.00516029	0.0237879	Female biased
ACYPI001148	111.88	-2.12881	0.555583	-3.83167	0.000127275	0.000969305	Female biased
ACYPI007504	952.073	-2.12196	0.216632	-9.79521	1.18052e-22	7.53499e-21	Female biased
ACYPI009675	9329.18	-2.1213	0.515579	-4.11439	3.88197e-05	0.000337373	Female biased
ACYPI006269	2456.76	-2.1191	0.324594	-6.52847	6.64429e-11	1.43111e-09	Female biased
ACYPI070239	391.467	-2.11853	0.317111	-6.68074	2.37738e-11	5.39398e-10	Female biased
ACYPI010031	13838	-2.11699	0.483281	-4.38045	1.18433e-05	0.000115419	Female biased
ACYPI001396	9365.01	-2.11439	0.432155	-4.89266	9.94821e-07	1.21562e-05	Female biased
ACYPI006220	204.36	-2.10908	0.397946	-5.29993	1.15849e-07	1.64655e-06	Female biased
ACYPI009647	1682.38	-2.10771	0.328567	-6.41484	1.40972e-10	2.91391e-09	Female biased
ACYPI27593	117.422	-2.10698	0.526536	-4.00158	6.29201e-05	0.000518875	Female biased
ACYPI004106	5115.11	-2.10625	0.390864	-5.3887	7.09691e-08	1.04357e-06	Female biased
ACYPI009653	2646.18	-2.10578	0.319761	-6.58547	4.53446e-11	9.91379e-10	Female biased
ACYPI007860	57276.4	-2.10045	0.481885	-4.35881	1.3077e-05	0.000125962	Female biased
ACYPI083387	43.3598	-2.09049	0.558976	-3.73986	0.00018412	0.00135428	Female biased
ACYPI082977	21.5823	-2.08915	0.688608	-3.03387	0.00241438	0.0126871	Female biased
ACYPI009052	1534.78	-2.07999	0.343442	-6.0563	1.39289e-09	2.56295e-08	Female biased
ACYPI007858	22534.1	-2.07601	0.575957	-3.60446	0.000312806	0.00216984	Female biased
ACYPI005652	605.689	-2.07165	0.467041	-4.43569	9.17799e-06	9.19117e-05	Female biased
ACYPI25970	77.8367	-2.06877	0.402743	-5.13672	2.7958e-07	3.75034e-06	Female biased
ACYPI006373	3228.37	-2.0675	0.550202	-3.7577	0.000171479	0.00127204	Female biased
ACYPI007050	7599.14	-2.06571	0.634362	-3.25635	0.00112854	0.00665925	Female biased
ACYPI064423	39.5009	-2.06546	0.826715	-2.4984	0.0124756	0.0494849	Female biased
ACYPI007856	10280.8	-2.0653	0.483697	-4.26983	1.95624e-05	0.000181413	Female biased
ACYPI21942	18.0405	-2.05292	0.794491	-2.58394	0.00976789	0.0402853	Female biased
ACYPI002512	218.988	-2.04724	0.404894	-5.05623	4.27631e-07	5.5608e-06	Female biased
ACYPI001080	1698.49	-2.04279	0.516354	-3.95618	7.61588e-05	0.000617528	Female biased
ACYPI008261	6158.66	-2.03583	0.581065	-3.50362	0.000458972	0.00303514	Female biased
ACYPI55152	60.1941	-2.02665	0.439603	-4.61018	4.02323e-06	4.37881e-05	Female biased
ACYPI008525	15.8264	-2.02018	0.747926	-2.70104	0.00691227	0.0304081	Female biased
ACYPI21842	417.829	-2.01821	0.468056	-4.3119	1.61857e-05	0.000152865	Female biased
ACYPI004638	153938	-2.01717	0.559481	-3.60544	0.00031163	0.00216338	Female biased
ACYPI064870	171.841	-2.01688	0.313978	-6.42362	1.33072e-10	2.76045e-09	Female biased
ACYPI066800	71.0076	-2.01391	0.401933	-5.01056	5.42712e-07	6.89309e-06	Female biased
ACYPI066036	230.548	-2.01164	0.397985	-5.05458	4.31345e-07	5.5965e-06	Female biased
ACYPI005238	3125.69	-2.00891	0.580077	-3.46318	0.000533829	0.00345028	Female biased
ACYPI004670	19.1367	-2.00707	0.67969	-2.95292	0.0031478	0.01573	Female biased
ACYPI005760	1919.78	-2.00478	0.673839	-2.97517	0.0029283	0.0148503	Female biased
ACYPI087498	284.766	-2.00423	0.368966	-5.43202	5.57191e-08	8.3268e-07	Female biased
ACYPI000363	2767.01	-2.00311	0.645298	-3.10417	0.00190815	0.0103775	Female biased
ACYPI067812	3464.96	-2.00173	0.670694	-2.98456	0.00283985	0.0144733	Female biased
ACYPI002239	16.0025	-2.00002	0.704592	-2.83855	0.00453185	0.0212621	Female biased
ACYPI56678	606.267	2.00255	0.281069	7.12476	1.0426e-12	2.77084e-11	Male biased
ACYPI008081	1509.1	2.01029	0.209321	9.60382	7.70335e-22	4.69339e-20	Male biased
ACYPI063734	48.7194	2.01201	0.53896	3.73314	0.000189109	0.00138863	Male biased
ACYPI001863	131.97	2.01606	0.652155	3.09138	0.00199226	0.0107432	Male biased
ACYPI060629	58.6084	2.01662	0.683599	2.95	0.00317778	0.0158571	Male biased
ACYPI51767	292.424	2.02006	0.321372	6.28573	3.26327e-10	6.43241e-09	Male biased
ACYPI082542	15.4273	2.02025	0.808702	2.49814	0.0124847	0.0495097	Male biased
ACYPI080986	33.8661	2.0205	0.629256	3.21094	0.00132301	0.00759839	Male biased
ACYPI084944	24.2919	2.02507	0.809583	2.50137	0.0123712	0.0492054	Male biased
ACYPI087176	52.717	2.03023	0.467379	4.34386	1.40001e-05	0.000134187	Male biased
ACYPI085123	129.066	2.03093	0.344279	5.89907	3.65549e-09	6.41771e-08	Male biased
ACYPI004194	20.0898	2.0384	0.689866	2.95478	0.00312894	0.0156492	Male biased
ACYPI085025	52.7344	2.04128	0.515971	3.9562	7.61527e-05	0.000617528	Male biased
ACYPI46107	24.0161	2.04168	0.742146	2.75104	0.00594056	0.0268517	Male biased
ACYPI31736	122.123	2.04721	0.368599	5.55403	2.79156e-08	4.33152e-07	Male biased
ACYPI26296	53.462	2.04805	0.547117	3.74334	0.000181587	0.00133735	Male biased
ACYPI005550	57.4789	2.05739	0.46231	4.45025	8.57715e-06	8.62914e-05	Male biased
ACYPI070135	43.5155	2.05841	0.455083	4.52315	6.0927e-06	6.34201e-05	Male biased
ACYPI005217	139.622	2.05858	0.711015	2.89526	0.00378841	0.0182673	Male biased
ACYPI009116	130.727	2.06204	0.475441	4.33712	1.44365e-05	0.000137688	Male biased
ACYPI002105	53.4528	2.06323	0.493957	4.17694	2.95451e-05	0.000264963	Male biased
ACYPI009459	410.397	2.07002	0.295902	6.99564	2.64057e-12	6.67806e-11	Male biased
ACYPI067303	16.779	2.07131	0.704117	2.94172	0.00326399	0.016216	Male biased
ACYPI009449	34.942	2.0785	0.621086	3.34655	0.000818236	0.00501681	Male biased
ACYPI53178	127.073	2.07948	0.335184	6.204	5.50474e-10	1.05872e-08	Male biased
ACYPI001722	151.715	2.08024	0.429133	4.84755	1.24998e-06	1.49697e-05	Male biased
ACYPI000236	16.4878	2.08487	0.783693	2.66032	0.0078067	0.033613	Male biased
ACYPI29006	201.503	2.08528	0.285427	7.30582	2.75572e-13	7.84616e-12	Male biased
ACYPI37002	74.5997	2.08952	0.543336	3.84573	0.000120195	0.000923453	Male biased
ACYPI088495	20.2025	2.09055	0.829196	2.52117	0.0116964	0.046853	Male biased
ACYPI065899	57.2384	2.09161	0.627933	3.33094	0.000865539	0.00526239	Male biased
ACYPI068511	85.8619	2.09302	0.409292	5.11374	3.15836e-07	4.18513e-06	Male biased
ACYPI061334	24.5353	2.09351	0.708915	2.95312	0.00314584	0.0157247	Male biased
ACYPI065846	249.35	2.09457	0.274574	7.62844	2.37607e-14	7.40663e-13	Male biased
ACYPI006745	5339.63	2.09519	0.287394	7.29031	3.09239e-13	8.75512e-12	Male biased
ACYPI20380	40.9918	2.09612	0.584294	3.58743	0.00033395	0.0022964	Male biased
ACYPI072154	110.405	2.0967	0.455119	4.60692	4.08677e-06	4.43965e-05	Male biased
ACYPI008168	2542.96	2.09795	0.370623	5.66059	1.5085e-08	2.42936e-07	Male biased
ACYPI085218	21.8864	2.10238	0.714872	2.94092	0.0032724	0.0162316	Male biased
ACYPI49491	200.794	2.10324	0.281823	7.46299	8.45786e-14	2.541e-12	Male biased
ACYPI087945	24.8683	2.10325	0.791852	2.65611	0.0079047	0.0339846	Male biased
ACYPI38979	17.7774	2.10524	0.828046	2.54242	0.0110087	0.044497	Male biased
ACYPI071955	428.119	2.10884	0.316449	6.66409	2.66316e-11	5.96472e-10	Male biased
ACYPI085144	117.568	2.11017	0.413434	5.104	3.32545e-07	4.39318e-06	Male biased
ACYPI062529	30.76	2.1111	0.603047	3.50072	0.000464009	0.00305916	Male biased
ACYPI072963	19.0295	2.11213	0.752508	2.80678	0.00500394	0.0231898	Male biased
ACYPI067646	96.2482	2.11549	0.334629	6.3219	2.58363e-10	5.18063e-09	Male biased
ACYPI070152	50.6925	2.11742	0.493184	4.29337	1.75983e-05	0.000165044	Male biased
ACYPI080102	19.5154	2.12949	0.702464	3.03146	0.0024337	0.0127617	Male biased
ACYPI009880	127.48	2.13608	0.470027	4.54458	5.50439e-06	5.79891e-05	Male biased
ACYPI009069	67.1649	2.13755	0.51351	4.16262	3.1462e-05	0.000279849	Male biased
ACYPI008213	2654.69	2.13788	0.285279	7.49398	6.68148e-14	2.03185e-12	Male biased
ACYPI24169	26.1908	2.14234	0.659482	3.24853	0.00116005	0.0068037	Male biased
ACYPI30590	143.924	2.14268	0.45958	4.66224	3.12779e-06	3.47366e-05	Male biased
ACYPI086139	80.8931	2.14912	0.507924	4.23119	2.32458e-05	0.000212853	Male biased
ACYPI003088	16.5078	2.14988	0.838402	2.56426	0.0103397	0.0422635	Male biased
ACYPI25089	702.199	2.15057	0.299029	7.19186	6.39158e-13	1.73749e-11	Male biased
ACYPI080439	214.009	2.15383	0.381932	5.63929	1.70751e-08	2.73217e-07	Male biased
ACYPI006414	266.746	2.15389	0.332871	6.47065	9.75851e-11	2.05862e-09	Male biased
ACYPI061186	37.0591	2.16319	0.592007	3.65399	0.000258195	0.00183335	Male biased
ACYPI008370	1898.36	2.16654	0.508527	4.26043	2.04032e-05	0.000188408	Male biased
ACYPI56751	16.8721	2.16895	0.740018	2.93094	0.00337941	0.0166841	Male biased
ACYPI004542	411.486	2.17104	0.242845	8.94002	3.89104e-19	1.96526e-17	Male biased
ACYPI004064	33.6365	2.17426	0.543096	4.00345	6.24247e-05	0.000515277	Male biased
ACYPI009218	60.1909	2.17549	0.432343	5.03186	4.85755e-07	6.22373e-06	Male biased
ACYPI060785	171.302	2.18592	0.296244	7.37878	1.59746e-13	4.68616e-12	Male biased
ACYPI089548	34.6076	2.18643	0.693961	3.15066	0.00162904	0.00906899	Male biased
ACYPI39649	23.3035	2.18986	0.652677	3.35519	0.000793092	0.00488499	Male biased
ACYPI088248	117.525	2.19026	0.481243	4.55126	5.33267e-06	5.63845e-05	Male biased
ACYPI24793	51.4061	2.19366	0.471045	4.65701	3.20834e-06	3.55858e-05	Male biased
ACYPI068567	17.4988	2.20099	0.753472	2.92113	0.0034876	0.0171091	Male biased
ACYPI008538	65.0848	2.20369	0.646651	3.40784	0.000654791	0.00412499	Male biased
ACYPI080603	145.717	2.20701	0.339665	6.49762	8.16032e-11	1.74471e-09	Male biased
ACYPI007961	1364.1	2.21075	0.240132	9.20642	3.37173e-20	1.84177e-18	Male biased
ACYPI083610	129.7	2.21334	0.483235	4.58027	4.64377e-06	4.99183e-05	Male biased
ACYPI29244	205.289	2.21906	0.468433	4.73721	2.16684e-06	2.48402e-05	Male biased
ACYPI065808	26.1839	2.21964	0.665312	3.33623	0.000849215	0.00517579	Male biased
ACYPI009234	216.66	2.22213	0.389563	5.70418	1.16907e-08	1.9218e-07	Male biased
ACYPI001509	35.2978	2.224	0.512691	4.3379	1.43848e-05	0.000137345	Male biased
ACYPI48826	39.4047	2.22596	0.506721	4.39287	1.11866e-05	0.000109756	Male biased
ACYPI084770	70.1144	2.22748	0.553987	4.02081	5.79982e-05	0.000483855	Male biased
ACYPI081902	18.4919	2.23089	0.688686	3.23935	0.00119805	0.0069983	Male biased
ACYPI45518	40.7186	2.23255	0.532968	4.18889	2.80318e-05	0.000252823	Male biased
ACYPI25297	46.0139	2.23255	0.50157	4.45113	8.54211e-06	8.59886e-05	Male biased
ACYPI087025	356.438	2.23352	0.282625	7.90277	2.72775e-15	9.54438e-14	Male biased
ACYPI065008	18.7441	2.23744	0.71771	3.11748	0.00182405	0.00996931	Male biased
ACYPI32634	98.5574	2.23986	0.526335	4.25558	2.08503e-05	0.000192333	Male biased
ACYPI002543	830.747	2.24192	0.554601	4.04241	5.29043e-05	0.000445989	Male biased
ACYPI34388	23.2271	2.24236	0.706047	3.17593	0.00149356	0.00843605	Male biased
ACYPI46214	15.3237	2.24502	0.786054	2.85607	0.00428923	0.0203097	Male biased
ACYPI29744	53.947	2.24629	0.525733	4.27268	1.93141e-05	0.000179493	Male biased
ACYPI068484	68.343	2.24825	0.414662	5.42187	5.89778e-08	8.78366e-07	Male biased
ACYPI23040	403.501	2.24978	0.248889	9.03928	1.57708e-19	8.22771e-18	Male biased
ACYPI39140	24.9682	2.25191	0.819051	2.74942	0.00597016	0.0269648	Male biased
ACYPI007909	74.4663	2.25269	0.519634	4.33514	1.45666e-05	0.000138625	Male biased
ACYPI53276	49.1748	2.25619	0.588455	3.8341	0.000126026	0.000962738	Male biased
ACYPI40920	40.6422	2.25651	0.498738	4.52445	6.05534e-06	6.31822e-05	Male biased
ACYPI003647	1274.41	2.2622	0.487336	4.64197	3.45099e-06	3.80782e-05	Male biased
ACYPI082631	14.6211	2.26491	0.873952	2.59157	0.00955392	0.0395808	Male biased
ACYPI43348	66.6473	2.26795	0.454617	4.9887	6.07869e-07	7.67545e-06	Male biased
ACYPI073716	117.498	2.27522	0.390816	5.82172	5.82464e-09	9.95043e-08	Male biased
ACYPI064278	19.47	2.27564	0.810366	2.80816	0.00498251	0.0231028	Male biased
ACYPI33065	48.2883	2.2772	0.444441	5.12374	2.99531e-07	3.98726e-06	Male biased
ACYPI30940	187.431	2.28279	0.324743	7.02951	2.07254e-12	5.31089e-11	Male biased
ACYPI064116	44.7832	2.28416	0.72163	3.16527	0.00154938	0.0087062	Male biased
ACYPI24707	27.883	2.28458	0.653371	3.4966	0.000471226	0.00309853	Male biased
ACYPI084762	33.7439	2.28822	0.549963	4.16067	3.17309e-05	0.000281953	Male biased
ACYPI081331	548.103	2.29094	0.336855	6.80097	1.03916e-11	2.46359e-10	Male biased
ACYPI080908	116.796	2.2919	0.565046	4.05614	4.98908e-05	0.000422629	Male biased
ACYPI51038	41.9044	2.29576	0.531273	4.32124	1.55154e-05	0.000146853	Male biased
ACYPI005187	40.4143	2.29732	0.612825	3.74875	0.000177719	0.00131274	Male biased
ACYPI30970	63.6542	2.30321	0.503011	4.57886	4.67525e-06	5.02258e-05	Male biased
ACYPI087410	40.5797	2.30665	0.897653	2.56965	0.0101802	0.0417387	Male biased
ACYPI46351	14.3016	2.30789	0.848159	2.72105	0.00650743	0.028897	Male biased
ACYPI069446	3637.06	2.30851	0.293291	7.87106	3.51635e-15	1.223e-13	Male biased
ACYPI062052	19.4409	2.30864	0.885122	2.60828	0.00909988	0.0380709	Male biased
ACYPI004980	132.354	2.30999	0.346324	6.67003	2.55759e-11	5.74304e-10	Male biased
ACYPI43036	259.329	2.31196	0.346116	6.67972	2.39399e-11	5.42461e-10	Male biased
ACYPI25341	22.9831	2.312	0.722884	3.1983	0.00138243	0.00788762	Male biased
ACYPI43322	14.1328	2.31328	0.871991	2.65287	0.00798095	0.0342111	Male biased
ACYPI064026	1069.07	2.31525	0.267223	8.66411	4.55067e-18	2.08672e-16	Male biased
ACYPI29079	17.4781	2.31732	0.734066	3.15683	0.00159493	0.00891903	Male biased
ACYPI061678	75.0912	2.31804	0.808503	2.86708	0.00414281	0.0197182	Male biased
ACYPI072061	52.1695	2.32419	0.522144	4.45124	8.53753e-06	8.59886e-05	Male biased
ACYPI083681	16.6518	2.32587	0.790933	2.94066	0.00327512	0.0162404	Male biased
ACYPI071378	546.864	2.32905	0.699208	3.33098	0.000865419	0.00526239	Male biased
ACYPI009687	11.094	2.33844	0.92788	2.5202	0.0117289	0.0469505	Male biased
ACYPI083361	63.2444	2.34946	0.457576	5.13457	2.82789e-07	3.78754e-06	Male biased
ACYPI36060	62.9489	2.35103	0.568985	4.13197	3.59669e-05	0.000315253	Male biased
ACYPI073406	11.8648	2.35171	0.929059	2.53128	0.0113647	0.0457131	Male biased
ACYPI007310	88.6834	2.35434	0.517639	4.54823	5.40984e-06	5.71312e-05	Male biased
ACYPI42569	157.303	2.35689	0.484884	4.86072	1.1696e-06	1.40845e-05	Male biased
ACYPI56670	148.492	2.35942	0.393778	5.99176	2.0758e-09	3.75995e-08	Male biased
ACYPI001095	16377.2	2.36002	0.585176	4.03301	5.50661e-05	0.000462423	Male biased
ACYPI49818	20.3748	2.36007	0.881692	2.67675	0.00743394	0.0322792	Male biased
ACYPI24917	106.895	2.36101	0.549177	4.29919	1.71426e-05	0.000161117	Male biased
ACYPI54941	35.2644	2.37043	0.757124	3.13083	0.00174312	0.00960894	Male biased
ACYPI082221	200.006	2.37327	0.321103	7.39101	1.4572e-13	4.29638e-12	Male biased
ACYPI070709	11.1942	2.37447	0.910935	2.60662	0.00914396	0.0381912	Male biased
ACYPI001735	140.998	2.3846	0.419145	5.68921	1.27629e-08	2.07845e-07	Male biased
ACYPI001500	45.5954	2.38466	0.591938	4.02856	5.61201e-05	0.000469915	Male biased
ACYPI007571	842.113	2.38816	0.225899	10.5718	4.02858e-26	3.05209e-24	Male biased
ACYPI007681	173.724	2.3952	0.378941	6.32078	2.60239e-10	5.20628e-09	Male biased
ACYPI082737	74.6948	2.39721	0.439417	5.45543	4.88552e-08	7.34513e-07	Male biased
ACYPI23741	169.437	2.39924	0.34558	6.94264	3.84851e-12	9.55274e-11	Male biased
ACYPI007506	91.2283	2.40394	0.498492	4.82242	1.41824e-06	1.67887e-05	Male biased
ACYPI003615	39.1745	2.40809	0.597902	4.02756	5.63584e-05	0.000471457	Male biased
ACYPI001874	75.4766	2.41392	0.533474	4.52489	6.04257e-06	6.30868e-05	Male biased
ACYPI088732	108.29	2.41411	0.541557	4.45773	8.28311e-06	8.37685e-05	Male biased
ACYPI005232	13.7842	2.41495	0.844064	2.8611	0.00422172	0.0200173	Male biased
ACYPI008528	90.4858	2.4163	0.688305	3.5105	0.000447259	0.00297344	Male biased
ACYPI002980	70.5792	2.42521	0.535106	4.5322	5.83713e-06	6.1125e-05	Male biased
ACYPI39144	46.2061	2.4282	0.662544	3.66497	0.00024737	0.00176729	Male biased
ACYPI082827	14.692	2.43118	0.951442	2.55526	0.0106109	0.0432099	Male biased
ACYPI002042	14.9985	2.43303	0.758198	3.20897	0.00133212	0.00764565	Male biased
ACYPI33226	247.365	2.43344	0.368406	6.60533	3.96633e-11	8.77073e-10	Male biased
ACYPI54351	15.8432	2.43346	0.849506	2.86456	0.00417587	0.0198377	Male biased
ACYPI47395	45.096	2.43641	0.553055	4.40536	1.05609e-05	0.000104203	Male biased
ACYPI54505	20.2101	2.43646	0.935431	2.60464	0.00919721	0.038386	Male biased
ACYPI082934	6441.63	2.44888	0.47564	5.14859	2.62446e-07	3.52865e-06	Male biased
ACYPI21906	21.8708	2.45045	0.867521	2.82465	0.0047332	0.0220879	Male biased
ACYPI34679	146.821	2.45471	0.529695	4.6342	3.58326e-06	3.92693e-05	Male biased
ACYPI006825	239.967	2.45937	0.592998	4.14736	3.36331e-05	0.000296288	Male biased
ACYPI084623	9.6585	2.46142	0.972837	2.53015	0.0114015	0.0458506	Male biased
ACYPI005025	36.9582	2.4659	0.74612	3.30496	0.000949897	0.00571941	Male biased
ACYPI003048	73.0215	2.46705	0.444946	5.54461	2.94614e-08	4.55111e-07	Male biased
ACYPI085923	16.4262	2.4695	0.777154	3.17762	0.00148492	0.00839269	Male biased
ACYPI080761	56.6001	2.47002	0.641658	3.84942	0.000118396	0.000910769	Male biased
ACYPI083159	106.471	2.4726	0.376772	6.56259	5.28819e-11	1.14753e-09	Male biased
ACYPI002743	87.0537	2.47325	0.53321	4.63841	3.51101e-06	3.86666e-05	Male biased
ACYPI003636	227.942	2.47704	0.390038	6.35076	2.14248e-10	4.31094e-09	Male biased
ACYPI43442	30.1345	2.48082	0.702812	3.52986	0.000415786	0.00279732	Male biased
ACYPI067772	72.6104	2.4812	0.499253	4.96982	6.70136e-07	8.39477e-06	Male biased
ACYPI003969	148.007	2.48154	0.363259	6.83132	8.41365e-12	2.01939e-10	Male biased
ACYPI33048	154.17	2.48297	0.505838	4.90862	9.17199e-07	1.1263e-05	Male biased
ACYPI005234	87.2921	2.4857	0.383288	6.48519	8.86177e-11	1.87854e-09	Male biased
ACYPI50950	95.7183	2.48797	0.503048	4.9458	7.58336e-07	9.42511e-06	Male biased
ACYPI004017	72.859	2.48846	0.500901	4.96797	6.76575e-07	8.46326e-06	Male biased
ACYPI009456	423.68	2.48963	0.533695	4.66489	3.08775e-06	3.43138e-05	Male biased
ACYPI081236	58.5332	2.4924	0.637594	3.90907	9.26528e-05	0.000736195	Male biased
ACYPI29907	190.012	2.49378	0.372585	6.69317	2.18383e-11	4.99385e-10	Male biased
ACYPI008726	192.543	2.49516	0.622504	4.00827	6.11659e-05	0.000506162	Male biased
ACYPI48579	73.5373	2.50074	0.480614	5.20323	1.95856e-07	2.69147e-06	Male biased
ACYPI47123	26.626	2.50103	0.767823	3.2573	0.00112479	0.00664103	Male biased
ACYPI50557	49.986	2.50219	0.547664	4.56885	4.90416e-06	5.22568e-05	Male biased
ACYPI085393	11.739	2.51448	0.983169	2.55752	0.0105421	0.0429598	Male biased
ACYPI25229	30.3183	2.52863	0.801873	3.1534	0.0016138	0.00900066	Male biased
ACYPI48827	57.4236	2.53355	0.505009	5.01684	5.25283e-07	6.69084e-06	Male biased
ACYPI000555	54.2466	2.53638	0.475305	5.33632	9.48514e-08	1.37047e-06	Male biased
ACYPI007549	282.965	2.54151	0.412069	6.16769	6.92959e-10	1.31821e-08	Male biased
ACYPI28788	40.598	2.54288	0.511616	4.97029	6.68535e-07	8.38073e-06	Male biased
ACYPI002334	411.798	2.54497	0.341879	7.44407	9.76268e-14	2.91292e-12	Male biased
ACYPI081606	264.342	2.54672	0.560321	4.54511	5.49067e-06	5.78796e-05	Male biased
ACYPI29448	134.765	2.54728	0.361495	7.04654	1.83424e-12	4.73506e-11	Male biased
ACYPI065859	161.424	2.54818	0.352906	7.22055	5.17789e-13	1.41418e-11	Male biased
ACYPI063380	72.631	2.5489	0.49037	5.1979	2.01548e-07	2.76057e-06	Male biased
ACYPI48836	190.773	2.54949	0.405224	6.29156	3.14299e-10	6.20936e-09	Male biased
ACYPI003862	976.731	2.55327	0.242971	10.5086	7.8895e-26	5.92562e-24	Male biased
ACYPI085054	116.822	2.55482	0.397915	6.42051	1.35817e-10	2.81403e-09	Male biased
ACYPI007558	546.976	2.55615	0.421168	6.06918	1.28562e-09	2.38065e-08	Male biased
ACYPI066931	55.2995	2.558	0.57898	4.41812	9.95613e-06	9.86273e-05	Male biased
ACYPI003346	27.4168	2.55902	0.638477	4.00801	6.12333e-05	0.000506162	Male biased
ACYPI35927	25.4115	2.56274	0.737892	3.47306	0.000514558	0.00335184	Male biased
ACYPI40745	179.188	2.5645	0.384007	6.67828	2.41762e-11	5.46394e-10	Male biased
ACYPI48063	52.0552	2.56786	0.534789	4.80164	1.57369e-06	1.85155e-05	Male biased
ACYPI084094	20.7225	2.56938	0.66672	3.85377	0.000116315	0.000896808	Male biased
ACYPI23509	27.6094	2.57156	0.794894	3.2351	0.00121602	0.00707957	Male biased
ACYPI42888	55.4258	2.57365	0.49467	5.20277	1.96342e-07	2.69603e-06	Male biased
ACYPI001676	20.737	2.57445	0.845077	3.0464	0.00231597	0.0122142	Male biased
ACYPI40358	206.963	2.58295	0.347392	7.43524	1.04377e-13	3.10372e-12	Male biased
ACYPI001412	159.029	2.58628	0.441899	5.85265	4.83798e-09	8.35498e-08	Male biased
ACYPI083788	7046.34	2.59043	0.236666	10.9455	6.98194e-28	5.87731e-26	Male biased
ACYPI006983	381.063	2.59394	0.399366	6.49515	8.29509e-11	1.76918e-09	Male biased
ACYPI38289	52.1769	2.59505	0.535092	4.84974	1.23626e-06	1.4836e-05	Male biased
ACYPI008553	85.3456	2.59751	0.532527	4.8777	1.07329e-06	1.29965e-05	Male biased
ACYPI072880	53.2423	2.60129	0.540387	4.81374	1.48129e-06	1.74993e-05	Male biased
ACYPI006447	231.34	2.60132	0.366311	7.10142	1.23482e-12	3.26012e-11	Male biased
ACYPI35423	53.7225	2.60412	0.567784	4.58647	4.50811e-06	4.861e-05	Male biased
ACYPI004413	207.914	2.61157	0.28726	9.09132	9.78442e-20	5.18217e-18	Male biased
ACYPI064099	36.4931	2.61383	0.594209	4.39884	1.08831e-05	0.00010708	Male biased
ACYPI48957	24.1416	2.61583	0.995034	2.62889	0.00856652	0.0361272	Male biased
ACYPI002004	429.414	2.62498	0.66365	3.95536	7.64187e-05	0.000619347	Male biased
ACYPI44804	32.3413	2.62897	0.758251	3.46715	0.000526011	0.00340883	Male biased
ACYPI000734	126.028	2.62918	0.492956	5.3335	9.63396e-08	1.38967e-06	Male biased
ACYPI086962	16.1274	2.63219	0.785383	3.35148	0.000803819	0.00493884	Male biased
ACYPI48831	120.311	2.64039	0.419436	6.29509	3.07224e-10	6.07648e-09	Male biased
ACYPI008267	14197	2.64235	0.237979	11.1033	1.20926e-28	1.07507e-26	Male biased
ACYPI009000	47.9858	2.64516	0.479651	5.51476	3.49252e-08	5.33367e-07	Male biased
ACYPI065177	87.9096	2.65513	0.513429	5.17137	2.32389e-07	3.15126e-06	Male biased
ACYPI29386	67.5703	2.65679	0.51114	5.19779	2.01676e-07	2.76057e-06	Male biased
ACYPI009671	322.027	2.6642	0.285936	9.31747	1.19145e-20	6.69709e-19	Male biased
ACYPI065017	25.0629	2.66499	0.69012	3.86163	0.000112633	0.000875116	Male biased
ACYPI061457	11.3162	2.66815	0.979516	2.72394	0.00645075	0.0287112	Male biased
ACYPI47829	13.2367	2.67497	0.895602	2.98678	0.00281929	0.0143938	Male biased
ACYPI44289	1142.01	2.67528	0.372632	7.17942	7.0009e-13	1.89427e-11	Male biased
ACYPI35355	27.6428	2.67565	0.652817	4.09861	4.15632e-05	0.000359246	Male biased
ACYPI003256	105.617	2.67652	0.438464	6.1043	1.03252e-09	1.9325e-08	Male biased
ACYPI061560	806.058	2.6766	0.224904	11.901	1.16878e-32	1.32246e-30	Male biased
ACYPI071533	18.6079	2.68448	0.808696	3.31952	0.000901712	0.00546326	Male biased
ACYPI009391	433.191	2.68449	0.537645	4.99304	5.94349e-07	7.51018e-06	Male biased
ACYPI45781	184.64	2.69045	0.332797	8.08437	6.24864e-16	2.36188e-14	Male biased
ACYPI002772	201.832	2.69366	0.318523	8.45672	2.75009e-17	1.15749e-15	Male biased
ACYPI089270	19.8896	2.69417	0.824457	3.26781	0.00108383	0.00643755	Male biased
ACYPI33537	16.1982	2.69643	0.825271	3.26733	0.00108567	0.00644338	Male biased
ACYPI45453	28.1871	2.69652	0.65205	4.13546	3.54252e-05	0.000310661	Male biased
ACYPI42222	24.496	2.70084	1.06283	2.54118	0.0110478	0.0446239	Male biased
ACYPI060688	21.321	2.7053	0.803848	3.36544	0.000764222	0.00472554	Male biased
ACYPI33132	260.013	2.70563	0.412377	6.56106	5.34255e-11	1.15789e-09	Male biased
ACYPI002568	88.1396	2.71113	0.658488	4.1172	3.83501e-05	0.000333791	Male biased
ACYPI33083	55.962	2.71166	0.467075	5.80562	6.41281e-09	1.08594e-07	Male biased
ACYPI088740	49.957	2.72024	0.955922	2.84567	0.00443177	0.0208318	Male biased
ACYPI084406	21.4288	2.72167	0.85264	3.19205	0.00141267	0.00804578	Male biased
ACYPI000520	40.3847	2.7239	0.535273	5.08881	3.60316e-07	4.72424e-06	Male biased
ACYPI32544	19.0114	2.72966	0.851198	3.20684	0.00134201	0.00768672	Male biased
ACYPI001499	47.1625	2.73039	0.477327	5.72018	1.06412e-08	1.75923e-07	Male biased
ACYPI073014	141.116	2.73934	0.657323	4.16742	3.08069e-05	0.00027557	Male biased
ACYPI33439	86.9213	2.73959	0.416593	6.57619	4.82644e-11	1.05126e-09	Male biased
ACYPI005376	641.294	2.7465	0.525309	5.22836	1.71023e-07	2.37078e-06	Male biased
ACYPI33315	203.936	2.75079	0.378127	7.27478	3.46998e-13	9.72096e-12	Male biased
ACYPI010037	577.252	2.75101	0.440814	6.24075	4.35474e-10	8.45945e-09	Male biased
ACYPI070319	16.5016	2.75316	0.962083	2.86167	0.00421418	0.0199924	Male biased
ACYPI087380	42.7474	2.75363	0.600511	4.58547	4.52957e-06	4.88112e-05	Male biased
ACYPI083824	16.5555	2.75685	0.927518	2.97229	0.00295589	0.0149448	Male biased
ACYPI087443	15.7341	2.75693	0.846946	3.25514	0.00113335	0.0066831	Male biased
ACYPI084988	21.2395	2.75977	0.768853	3.58946	0.00033136	0.0022822	Male biased
ACYPI080665	22.6232	2.76063	1.03019	2.67973	0.00736826	0.0320499	Male biased
ACYPI003739	658.071	2.76108	0.30185	9.14718	5.84409e-20	3.13333e-18	Male biased
ACYPI24863	367.281	2.76274	0.404185	6.83533	8.18164e-12	1.97459e-10	Male biased
ACYPI088369	551.802	2.7636	0.386738	7.14592	8.93936e-13	2.39275e-11	Male biased
ACYPI001340	229.878	2.76488	0.60517	4.56876	4.90629e-06	5.22568e-05	Male biased
ACYPI084399	18.8414	2.76548	0.898013	3.07955	0.00207314	0.0111255	Male biased
ACYPI063257	10.9214	2.76581	1.0117	2.73382	0.00626043	0.0280136	Male biased
ACYPI30054	57.2017	2.77014	0.613825	4.51291	6.39444e-06	6.62051e-05	Male biased
ACYPI006860	39.0915	2.77155	0.574545	4.82391	1.40774e-06	1.6687e-05	Male biased
ACYPI009115	9.00244	2.77193	1.09148	2.53961	0.0110977	0.0447633	Male biased
ACYPI087567	41.7901	2.77204	0.682424	4.06204	4.86451e-05	0.000413081	Male biased
ACYPI003556	38.1292	2.77557	0.588558	4.71588	2.40665e-06	2.73554e-05	Male biased
ACYPI38342	27.0771	2.77775	0.650539	4.26992	1.95545e-05	0.000181413	Male biased
ACYPI086393	13.5584	2.77812	0.949955	2.92448	0.00345035	0.0169741	Male biased
ACYPI26900	29.6803	2.77869	0.809209	3.43383	0.000595118	0.00378327	Male biased
ACYPI37653	98.1586	2.77901	0.357411	7.77538	7.52204e-15	2.52061e-13	Male biased
ACYPI51949	97.019	2.78537	0.388973	7.16085	8.01811e-13	2.15944e-11	Male biased
ACYPI37590	14.174	2.78572	0.8288	3.36114	0.000776206	0.00478932	Male biased
ACYPI35057	9.98202	2.79065	1.06978	2.60863	0.00909055	0.0380472	Male biased
ACYPI063400	31.5422	2.79719	0.920001	3.04042	0.00236252	0.0124371	Male biased
ACYPI086460	10.5705	2.8018	1.07584	2.60428	0.00920681	0.0384168	Male biased
ACYPI087798	29.5176	2.80233	0.787825	3.55705	0.000375044	0.00254682	Male biased
ACYPI48153	15.6912	2.80349	0.944859	2.9671	0.00300624	0.0151486	Male biased
ACYPI42859	18.9492	2.80442	0.776611	3.61109	0.000304908	0.00212097	Male biased
ACYPI32427	30.8522	2.8068	0.741139	3.78714	0.000152388	0.00113887	Male biased
ACYPI086617	11.1696	2.81232	1.09389	2.57094	0.0101422	0.0416126	Male biased
ACYPI080395	214.086	2.81503	0.326099	8.63244	6.00593e-18	2.71123e-16	Male biased
ACYPI44173	504.066	2.82155	0.405114	6.96483	3.28801e-12	8.19651e-11	Male biased
ACYPI080326	127.392	2.82204	0.494724	5.70428	1.16835e-08	1.9218e-07	Male biased
ACYPI005278	194.614	2.82398	0.699898	4.03485	5.46376e-05	0.000459267	Male biased
ACYPI001278	15168.3	2.82495	0.587365	4.80953	1.51286e-06	1.78481e-05	Male biased
ACYPI007593	13.5562	2.82675	0.86479	3.26871	0.0010804	0.00642305	Male biased
ACYPI081431	91.4918	2.831	0.388984	7.27793	3.38969e-13	9.52666e-12	Male biased
ACYPI081596	9.30689	2.8315	1.03596	2.73323	0.00627173	0.0280362	Male biased
ACYPI29084	24.068	2.83743	0.909385	3.12016	0.00180753	0.00989513	Male biased
ACYPI081636	53.9077	2.83895	0.560267	5.06715	4.03824e-07	5.25907e-06	Male biased
ACYPI082514	41.8195	2.83995	0.513842	5.5269	3.25938e-08	4.99954e-07	Male biased
ACYPI086127	17.8515	2.84067	1.01445	2.80022	0.0051068	0.0235975	Male biased
ACYPI005835	92.7907	2.84209	0.402743	7.05683	1.70338e-12	4.41031e-11	Male biased
ACYPI084617	11.421	2.84264	1.06717	2.66372	0.00772815	0.0333242	Male biased
ACYPI007423	58.1945	2.84482	0.66567	4.27362	1.92328e-05	0.000178927	Male biased
ACYPI20020	18.4229	2.85402	0.976672	2.92219	0.00347579	0.0170607	Male biased
ACYPI067845	35.5672	2.85837	0.750068	3.81081	0.00013851	0.00104663	Male biased
ACYPI42767	45.5669	2.86039	0.551261	5.18882	2.11632e-07	2.88101e-06	Male biased
ACYPI42876	15.0247	2.86128	0.89122	3.21052	0.00132494	0.00760696	Male biased
ACYPI44961	37.7507	2.86194	0.542405	5.27639	1.31757e-07	1.856e-06	Male biased
ACYPI004823	122.097	2.86612	0.3605	7.95042	1.8588e-15	6.65084e-14	Male biased
ACYPI087553	9.62419	2.86651	1.12719	2.54307	0.0109884	0.0444395	Male biased
ACYPI002983	6285.22	2.86846	0.451077	6.35913	2.02895e-10	4.09196e-09	Male biased
ACYPI082377	27.0696	2.87236	0.693043	4.14456	3.40464e-05	0.000299021	Male biased
ACYPI29093	246.966	2.87864	0.329274	8.74238	2.28245e-18	1.08666e-16	Male biased
ACYPI000384	742.596	2.88035	0.280058	10.2848	8.2476e-25	5.93861e-23	Male biased
ACYPI089149	776.278	2.88621	0.245448	11.7589	6.35228e-32	7.05023e-30	Male biased
ACYPI35925	515.75	2.88992	0.234492	12.3241	6.71505e-35	8.86437e-33	Male biased
ACYPI065798	171.499	2.8944	0.304311	9.51133	1.88242e-21	1.11569e-19	Male biased
ACYPI089489	28.0687	2.89451	0.805721	3.59245	0.000327585	0.00225708	Male biased
ACYPI071801	33.6982	2.89943	0.647888	4.4752	7.63411e-06	7.7792e-05	Male biased
ACYPI004652	13.2374	2.90516	1.06641	2.72424	0.00644491	0.0286925	Male biased
ACYPI060086	9.88696	2.90536	1.10396	2.63176	0.00849431	0.0359002	Male biased
ACYPI066826	18.2446	2.90788	0.908406	3.20108	0.00136914	0.00781694	Male biased
ACYPI088854	12.4889	2.91469	0.981651	2.96917	0.00298608	0.0150731	Male biased
ACYPI48955	16.7357	2.91804	1.01363	2.87879	0.00399203	0.019126	Male biased
ACYPI56069	24.1485	2.91872	0.757094	3.85516	0.000115652	0.000893677	Male biased
ACYPI072607	48.1778	2.92137	0.540317	5.40677	6.41715e-08	9.47617e-07	Male biased
ACYPI41293	17.8015	2.92175	0.806506	3.62273	0.000291514	0.00204001	Male biased
ACYPI080286	123.239	2.93006	0.346101	8.46592	2.54149e-17	1.07489e-15	Male biased
ACYPI000708	278.455	2.93079	0.343254	8.53825	1.36271e-17	5.90677e-16	Male biased
ACYPI085634	12.6651	2.93426	0.890554	3.29487	0.000984674	0.00591246	Male biased
ACYPI22451	6.36888	2.936	1.17506	2.4986	0.0124687	0.0494799	Male biased
ACYPI53686	23.5637	2.93629	0.716137	4.10017	4.12838e-05	0.000357008	Male biased
ACYPI064995	27.2589	2.93922	0.838529	3.50521	0.000456248	0.00302171	Male biased
ACYPI001865	29.6449	2.94185	0.766899	3.83603	0.000125038	0.000957166	Male biased
ACYPI000213	10.6094	2.94208	1.08692	2.70679	0.00679362	0.0300073	Male biased
ACYPI062808	42.4177	2.9497	0.568001	5.19312	2.06795e-07	2.82177e-06	Male biased
ACYPI065169	28.7729	2.95157	0.685463	4.30596	1.66264e-05	0.000156688	Male biased
ACYPI39953	116.055	2.95441	0.460653	6.41351	1.42202e-10	2.93239e-09	Male biased
ACYPI005104	453.154	2.9592	0.445657	6.64008	3.13506e-11	6.96791e-10	Male biased
ACYPI28472	15.3272	2.96361	1.03913	2.85201	0.00434438	0.020509	Male biased
ACYPI071096	15.3707	2.96424	1.05399	2.81239	0.00491752	0.0228318	Male biased
ACYPI56851	27.7776	2.96551	0.751079	3.94834	7.86966e-05	0.000635361	Male biased
ACYPI33169	26.9331	2.96818	0.771501	3.84728	0.000119434	0.000918015	Male biased
ACYPI24218	90.2548	2.97053	0.414938	7.15897	8.1287e-13	2.18584e-11	Male biased
ACYPI55083	33.4914	2.97379	0.731809	4.06362	4.83183e-05	0.000410506	Male biased
ACYPI42025	45.6514	2.98099	0.559672	5.32632	1.00224e-07	1.43974e-06	Male biased
ACYPI30845	38.7542	2.9915	0.59631	5.01669	5.257e-07	6.69125e-06	Male biased
ACYPI085337	60.2185	2.99915	0.664481	4.51352	6.37599e-06	6.60824e-05	Male biased
ACYPI085991	17.5693	2.99941	0.838261	3.57813	0.000346059	0.00236943	Male biased
ACYPI008587	247.927	3.00057	0.330833	9.06974	1.19299e-19	6.26139e-18	Male biased
ACYPI37097	142.356	3.00228	0.384911	7.79993	6.19409e-15	2.09985e-13	Male biased
ACYPI44450	121.184	3.01441	0.41801	7.21133	5.54081e-13	1.50857e-11	Male biased
ACYPI42508	27.2408	3.01568	1.01156	2.98123	0.00287098	0.0145978	Male biased
ACYPI006369	34.3278	3.02275	0.662518	4.56252	5.05428e-06	5.3669e-05	Male biased
ACYPI56525	37.3054	3.02315	0.671167	4.50432	6.65846e-06	6.87344e-05	Male biased
ACYPI25080	127.57	3.02482	0.537922	5.62317	1.87484e-08	2.98894e-07	Male biased
ACYPI082855	33.8404	3.02645	0.780379	3.87819	0.000105238	0.000827143	Male biased
ACYPI002185	690.124	3.02914	0.4972	6.09241	1.11222e-09	2.07721e-08	Male biased
ACYPI007866	605.931	3.03361	0.247574	12.2533	1.61198e-34	2.06535e-32	Male biased
ACYPI003839	47.4787	3.03585	0.549631	5.52343	3.32438e-08	5.09028e-07	Male biased
ACYPI49563	254.013	3.04276	0.376345	8.08503	6.2151e-16	2.35431e-14	Male biased
ACYPI30117	98.059	3.04484	0.629995	4.83313	1.34406e-06	1.59974e-05	Male biased
ACYPI088947	35.545	3.04636	0.673406	4.52381	6.0736e-06	6.32969e-05	Male biased
ACYPI068465	72.2088	3.05446	0.534126	5.71861	1.07398e-08	1.77385e-07	Male biased
ACYPI24886	679.476	3.057	0.292384	10.4554	1.38351e-25	1.03024e-23	Male biased
ACYPI42291	15.084	3.05957	0.879372	3.47926	0.000502792	0.00328256	Male biased
ACYPI47875	91.9357	3.06075	0.399263	7.66601	1.77429e-14	5.65211e-13	Male biased
ACYPI063407	7.18811	3.06503	1.20657	2.5403	0.0110759	0.0447271	Male biased
ACYPI007963	25.3385	3.06586	0.689765	4.4448	8.79747e-06	8.8355e-05	Male biased
ACYPI085343	139.298	3.07192	0.350585	8.76228	1.91348e-18	9.2361e-17	Male biased
ACYPI34966	75.7629	3.07469	0.411363	7.4744	7.75567e-14	2.33407e-12	Male biased
ACYPI44313	50.4073	3.07771	0.747605	4.11676	3.84234e-05	0.000334262	Male biased
ACYPI082219	10.0513	3.08189	1.07737	2.86056	0.00422892	0.020046	Male biased
ACYPI069535	37.3351	3.08697	0.579434	5.32756	9.954e-08	1.43227e-06	Male biased
ACYPI33056	20.1512	3.08753	1.05188	2.93526	0.0033327	0.0164698	Male biased
ACYPI20519	274.682	3.08948	0.399364	7.73599	1.02602e-14	3.37966e-13	Male biased
ACYPI082037	43.1778	3.0962	0.600638	5.15485	2.53835e-07	3.42608e-06	Male biased
ACYPI31975	890.123	3.09732	0.308651	10.035	1.0693e-23	7.33566e-22	Male biased
ACYPI31697	9.04755	3.10202	1.23086	2.5202	0.0117287	0.0469505	Male biased
ACYPI51262	100.515	3.10587	0.456018	6.81086	9.70162e-12	2.30314e-10	Male biased
ACYPI072991	17.086	3.10754	1.06399	2.92066	0.00349293	0.0171304	Male biased
ACYPI53329	18.7676	3.10943	1.06992	2.90623	0.0036581	0.0177902	Male biased
ACYPI44362	735.989	3.11056	0.274908	11.3149	1.10725e-29	1.1025e-27	Male biased
ACYPI008442	37.9301	3.11068	0.760554	4.09001	4.31348e-05	0.000371172	Male biased
ACYPI086269	17.0343	3.1147	0.915906	3.40067	0.000672207	0.00422098	Male biased
ACYPI062818	61.9232	3.11494	0.707181	4.40473	1.05917e-05	0.000104448	Male biased
ACYPI45724	102.579	3.11552	0.384871	8.09496	5.7284e-16	2.17942e-14	Male biased
ACYPI31071	43.0867	3.11614	0.583178	5.34337	9.12324e-08	1.31927e-06	Male biased
ACYPI008127	40.2045	3.11618	0.748307	4.16431	3.12296e-05	0.000278067	Male biased
ACYPI005973	115.606	3.11647	0.77343	4.02942	5.59148e-05	0.000468871	Male biased
ACYPI49315	7.36934	3.11778	1.1369	2.74235	0.00610006	0.0274639	Male biased
ACYPI006327	50.2212	3.11834	0.748653	4.16527	3.10981e-05	0.000277179	Male biased
ACYPI004125	13.9218	3.12551	1.0356	3.01807	0.00254389	0.013236	Male biased
ACYPI000713	22.8827	3.13279	0.954579	3.28186	0.00103126	0.00616456	Male biased
ACYPI54945	19.2523	3.13287	0.751923	4.16647	3.09352e-05	0.000276576	Male biased
ACYPI068638	178.466	3.13701	0.428903	7.31403	2.5924e-13	7.41749e-12	Male biased
ACYPI063415	498.885	3.13725	0.383463	8.18136	2.80651e-16	1.08916e-14	Male biased
ACYPI070252	27.1132	3.13964	0.690629	4.54605	5.46618e-06	5.76562e-05	Male biased
ACYPI065989	492.771	3.14357	0.661427	4.7527	2.00716e-06	2.32081e-05	Male biased
ACYPI087884	29.5063	3.14394	0.642745	4.89142	1.00111e-06	1.2216e-05	Male biased
ACYPI33300	420.639	3.14465	0.279144	11.2653	1.94613e-29	1.89449e-27	Male biased
ACYPI087976	48.1038	3.14753	0.62373	5.04631	4.50426e-07	5.81814e-06	Male biased
ACYPI061545	36.8773	3.14785	0.688736	4.57047	4.86632e-06	5.20218e-05	Male biased
ACYPI001355	11.3348	3.14797	1.05789	2.97571	0.00292313	0.0148327	Male biased
ACYPI007694	77.2447	3.15136	0.4182	7.53554	4.8632e-14	1.4972e-12	Male biased
ACYPI22169	113.129	3.15301	0.393833	8.00596	1.1854e-15	4.33942e-14	Male biased
ACYPI000953	27.5619	3.15432	0.733202	4.30211	1.69179e-05	0.000159262	Male biased
ACYPI27704	23.0298	3.15593	0.920681	3.42782	0.000608448	0.00386474	Male biased
ACYPI086856	55.2454	3.15621	0.543234	5.81003	6.24603e-09	1.05976e-07	Male biased
ACYPI060573	28.8495	3.15737	0.831617	3.79667	0.000146654	0.00110054	Male biased
ACYPI55916	44.1427	3.15949	1.25455	2.51842	0.0117883	0.047156	Male biased
ACYPI005031	30.2777	3.16573	0.750479	4.21827	2.4618e-05	0.000224591	Male biased
ACYPI083529	98.5318	3.17028	0.365061	8.68426	3.81213e-18	1.76666e-16	Male biased
ACYPI34035	412.816	3.17178	0.391447	8.1027	5.37523e-16	2.05402e-14	Male biased
ACYPI49921	8.04558	3.17452	1.26474	2.51002	0.0120724	0.0481597	Male biased
ACYPI066710	7.6798	3.17564	1.18828	2.67247	0.00752948	0.0325767	Male biased
ACYPI061638	77.9368	3.17618	0.481662	6.59421	4.27524e-11	9.38238e-10	Male biased
ACYPI088274	29.2324	3.17792	0.832806	3.81592	0.000135676	0.00102924	Male biased
ACYPI48484	24.2905	3.17833	1.10634	2.87283	0.00406812	0.0194264	Male biased
ACYPI005830	387.614	3.18187	0.302004	10.5359	5.904e-26	4.45356e-24	Male biased
ACYPI30392	50.0402	3.18381	0.655499	4.85708	1.19128e-06	1.43159e-05	Male biased
ACYPI085107	604.761	3.18508	0.410237	7.764	8.22913e-15	2.75226e-13	Male biased
ACYPI53031	12.3583	3.18625	1.03939	3.0655	0.00217306	0.0115409	Male biased
ACYPI23472	23.3625	3.19178	1.03891	3.07224	0.00212462	0.0113354	Male biased
ACYPI084502	70.2183	3.19413	0.568751	5.61604	1.95385e-08	3.11204e-07	Male biased
ACYPI088288	41.7486	3.19685	0.623264	5.1292	2.90972e-07	3.87925e-06	Male biased
ACYPI54877	436.156	3.20852	0.260707	12.307	8.30668e-35	1.0883e-32	Male biased
ACYPI084505	54.6105	3.21006	0.479989	6.68779	2.26563e-11	5.15386e-10	Male biased
ACYPI53510	67.1952	3.21223	0.527286	6.092	1.11511e-09	2.07815e-08	Male biased
ACYPI086527	64.5017	3.21614	0.476231	6.75332	1.445e-11	3.35721e-10	Male biased
ACYPI086137	69.1423	3.21772	1.15261	2.79169	0.00524343	0.0241392	Male biased
ACYPI085966	76.4979	3.22151	0.473742	6.80014	1.04518e-11	2.47449e-10	Male biased
ACYPI006907	158.917	3.22738	0.367378	8.78491	1.56487e-18	7.61674e-17	Male biased
ACYPI001727	273.691	3.22931	0.303431	10.6426	1.88697e-26	1.45489e-24	Male biased
ACYPI30337	33.4718	3.22993	0.609099	5.3028	1.14039e-07	1.62347e-06	Male biased
ACYPI085202	10.0858	3.23414	1.0941	2.95598	0.00311674	0.0156061	Male biased
ACYPI088608	64.9275	3.23437	0.548293	5.89899	3.65726e-09	6.41771e-08	Male biased
ACYPI080517	36.7714	3.23764	1.11775	2.89657	0.00377261	0.0182242	Male biased
ACYPI066123	25.2228	3.23858	0.77426	4.18281	2.87926e-05	0.000259015	Male biased
ACYPI081069	20.7475	3.239	0.846099	3.82816	0.000129103	0.00098237	Male biased
ACYPI085262	29.0183	3.24286	1.10651	2.93071	0.00338193	0.0166894	Male biased
ACYPI006228	62.4076	3.24434	0.49835	6.51016	7.50701e-11	1.61096e-09	Male biased
ACYPI080105	16.0831	3.25143	0.884298	3.67685	0.000236134	0.00169187	Male biased
ACYPI23628	11.1327	3.25265	1.21417	2.6789	0.00738651	0.0321053	Male biased
ACYPI36696	42.2297	3.25368	0.526563	6.17909	6.44725e-10	1.22914e-08	Male biased
ACYPI000788	57.1116	3.25401	0.496603	6.55254	5.65675e-11	1.22142e-09	Male biased
ACYPI068542	38.4958	3.25607	0.658688	4.94327	7.68229e-07	9.54126e-06	Male biased
ACYPI56288	86.733	3.25759	0.416685	7.81788	5.37223e-15	1.83192e-13	Male biased
ACYPI001486	1258.78	3.25791	0.26202	12.4339	1.71167e-35	2.36714e-33	Male biased
ACYPI30816	85.0703	3.26139	0.480443	6.7883	1.13459e-11	2.67889e-10	Male biased
ACYPI063476	61.9823	3.2623	0.573294	5.69045	1.26706e-08	2.06728e-07	Male biased
ACYPI062284	19.2665	3.2661	0.887685	3.67935	0.00023383	0.0016809	Male biased
ACYPI008324	11.1138	3.27364	1.23918	2.64177	0.00824729	0.0350339	Male biased
ACYPI001494	62.5167	3.274	0.600956	5.44799	5.09426e-08	7.6392e-07	Male biased
ACYPI084850	35.4571	3.27882	0.755666	4.33897	1.4315e-05	0.000136754	Male biased
ACYPI49482	493.496	3.27954	0.399809	8.20277	2.34912e-16	9.15735e-15	Male biased
ACYPI49226	151.149	3.28345	0.33866	9.69542	3.15329e-22	1.96939e-20	Male biased
ACYPI085100	29.2663	3.28918	0.780321	4.21517	2.49592e-05	0.000227227	Male biased
ACYPI24110	73.9775	3.28959	0.422314	7.78943	6.731e-15	2.27743e-13	Male biased
ACYPI20798	22.7462	3.29388	1.05091	3.13431	0.0017226	0.00952296	Male biased
ACYPI081766	16.1928	3.29621	0.806335	4.08789	4.35323e-05	0.000373854	Male biased
ACYPI061485	32.5448	3.29845	0.891126	3.70144	0.000214377	0.00155194	Male biased
ACYPI081925	13.2849	3.30011	1.08854	3.03169	0.00243189	0.0127578	Male biased
ACYPI39352	28.1121	3.30105	0.917536	3.59773	0.000321002	0.00221787	Male biased
ACYPI44069	240.512	3.30575	0.385687	8.57107	1.02526e-17	4.54585e-16	Male biased
ACYPI28017	101.037	3.30595	0.376905	8.77132	1.76584e-18	8.54718e-17	Male biased
ACYPI34316	126.685	3.30949	0.494936	6.6867	2.28256e-11	5.18561e-10	Male biased
ACYPI060339	28.0297	3.32399	0.745942	4.4561	8.34643e-06	8.436e-05	Male biased
ACYPI51194	301.965	3.32555	0.416412	7.98621	1.39147e-15	5.07246e-14	Male biased
ACYPI50065	121.176	3.32576	0.528196	6.29645	3.0453e-10	6.03003e-09	Male biased
ACYPI083885	14.6264	3.3294	0.895504	3.71791	0.000200879	0.00146641	Male biased
ACYPI000199	72.4239	3.33092	0.665557	5.00471	5.59473e-07	7.09005e-06	Male biased
ACYPI005108	963.648	3.33619	0.62527	5.3356	9.52304e-08	1.37481e-06	Male biased
ACYPI001578	75.3705	3.33635	0.49732	6.70865	1.96432e-11	4.52754e-10	Male biased
ACYPI003695	68.2409	3.33818	0.532523	6.26861	3.64282e-10	7.12415e-09	Male biased
ACYPI009689	297.541	3.34174	0.328941	10.1591	3.01845e-24	2.12083e-22	Male biased
ACYPI088450	29.8655	3.34565	0.938849	3.56356	0.000365854	0.00249121	Male biased
ACYPI44037	11.6102	3.34631	1.29015	2.59375	0.00949359	0.0393965	Male biased
ACYPI28396	34.3543	3.34699	0.833276	4.01666	5.90285e-05	0.000491434	Male biased
ACYPI40189	8.89931	3.35336	1.22503	2.73736	0.00619339	0.0277786	Male biased
ACYPI072847	19.6051	3.35827	0.904933	3.71107	0.000206382	0.00150343	Male biased
ACYPI067462	10.3346	3.35839	1.28766	2.60813	0.00910374	0.0380719	Male biased
ACYPI29344	45.7228	3.36086	0.565439	5.9438	2.78483e-09	4.9668e-08	Male biased
ACYPI088383	16.901	3.36101	0.855955	3.92662	8.61492e-05	0.000688285	Male biased
ACYPI51103	15.8493	3.3622	1.02774	3.27144	0.00107	0.00636556	Male biased
ACYPI51571	108.69	3.36562	0.618105	5.44506	5.17874e-08	7.75254e-07	Male biased
ACYPI065909	7.93855	3.36842	1.30137	2.58837	0.00964301	0.0398475	Male biased
ACYPI52416	105.857	3.36865	0.442439	7.61381	2.66136e-14	8.26633e-13	Male biased
ACYPI007917	133.862	3.36896	0.46655	7.221	5.16075e-13	1.41171e-11	Male biased
ACYPI082162	73.834	3.36927	0.608191	5.53981	3.02799e-08	4.66927e-07	Male biased
ACYPI086818	6.6645	3.38375	1.31011	2.58279	0.0098004	0.0403812	Male biased
ACYPI28786	126.187	3.3849	0.427899	7.91053	2.56296e-15	9.00394e-14	Male biased
ACYPI31627	123.307	3.38512	0.516779	6.55042	5.73763e-11	1.23735e-09	Male biased
ACYPI21174	18.0788	3.3911	0.95558	3.54874	0.000387084	0.00262245	Male biased
ACYPI087137	8.07445	3.39293	1.30487	2.6002	0.00931697	0.03883	Male biased
ACYPI56287	32.9604	3.39778	0.664625	5.11233	3.18205e-07	4.21331e-06	Male biased
ACYPI20033	10.8873	3.39863	1.04618	3.24862	0.00115968	0.0068037	Male biased
ACYPI087846	33.9085	3.39891	0.717049	4.74014	2.13567e-06	2.45475e-05	Male biased
ACYPI48968	110.488	3.39979	0.52139	6.52062	7.00169e-11	1.50437e-09	Male biased
ACYPI066026	38.1948	3.40206	0.751501	4.52702	5.98224e-06	6.24944e-05	Male biased
ACYPI43740	127.388	3.40501	0.42141	8.08004	6.47433e-16	2.44189e-14	Male biased
ACYPI088220	14.7785	3.40989	0.858986	3.96967	7.19718e-05	0.00058768	Male biased
ACYPI083160	113.605	3.41153	0.503571	6.77467	1.24689e-11	2.9203e-10	Male biased
ACYPI37543	21.2987	3.41429	0.834556	4.09114	4.29259e-05	0.000369734	Male biased
ACYPI27513	30.9826	3.41455	0.77185	4.42385	9.69557e-06	9.65401e-05	Male biased
ACYPI060481	14.3346	3.41555	1.04498	3.26855	0.00108101	0.00642451	Male biased
ACYPI004564	18.0833	3.41746	0.956012	3.5747	0.000350627	0.00239595	Male biased
ACYPI004374	26.4268	3.41973	1.30673	2.61701	0.00887036	0.0372269	Male biased
ACYPI071965	27.3268	3.42046	0.732922	4.66688	3.05804e-06	3.40488e-05	Male biased
ACYPI21598	11.004	3.42086	1.27731	2.67818	0.0074023	0.0321498	Male biased
ACYPI008448	1500.69	3.42352	0.282363	12.1245	7.82954e-34	9.40895e-32	Male biased
ACYPI071293	10.4113	3.42611	1.05911	3.23488	0.00121692	0.00708245	Male biased
ACYPI085392	8.6164	3.43083	1.15401	2.97296	0.00294944	0.0149228	Male biased
ACYPI43217	96.7133	3.43473	0.88754	3.86995	0.000108858	0.000850225	Male biased
ACYPI063136	20.767	3.43718	0.97506	3.5251	0.000423325	0.00284256	Male biased
ACYPI008411	9.41991	3.43753	1.18097	2.91077	0.00360541	0.0175732	Male biased
ACYPI086996	28.6775	3.44018	0.757027	4.54433	5.5109e-06	5.80226e-05	Male biased
ACYPI065075	33.6034	3.44711	0.794732	4.33744	1.4415e-05	0.000137558	Male biased
ACYPI42143	82.918	3.44752	0.440336	7.8293	4.9059e-15	1.6861e-13	Male biased
ACYPI36490	558.461	3.45149	0.268496	12.8549	8.07046e-38	1.30211e-35	Male biased
ACYPI20780	9.18713	3.45549	1.17655	2.93698	0.00331426	0.0164057	Male biased
ACYPI007413	403.132	3.45811	0.402888	8.5833	9.21928e-18	4.09811e-16	Male biased
ACYPI40127	137.674	3.45865	0.488224	7.08414	1.39914e-12	3.66618e-11	Male biased
ACYPI085375	19.3059	3.46025	0.987851	3.50281	0.000460377	0.00304328	Male biased
ACYPI34560	12.7333	3.46618	1.0649	3.25493	0.00113422	0.00668597	Male biased
ACYPI46717	53.5193	3.46688	0.735799	4.71172	2.45634e-06	2.78476e-05	Male biased
ACYPI009035	818.644	3.47036	0.295428	11.7469	7.32933e-32	8.0323e-30	Male biased
ACYPI48258	75.4035	3.47238	0.456316	7.6096	2.74948e-14	8.52487e-13	Male biased
ACYPI088319	117.975	3.48643	0.479601	7.26944	3.60992e-13	1.00806e-11	Male biased
ACYPI087104	24.8296	3.48971	0.738915	4.72276	2.32668e-06	2.65157e-05	Male biased
ACYPI087386	54.0819	3.49211	0.54581	6.39804	1.57382e-10	3.21498e-09	Male biased
ACYPI25153	67.7355	3.49243	0.500911	6.97214	3.12147e-12	7.81489e-11	Male biased
ACYPI000366	18.351	3.49268	0.957593	3.64735	0.000264961	0.00187452	Male biased
ACYPI002781	5389.77	3.49329	0.671881	5.19927	2.00076e-07	2.74451e-06	Male biased
ACYPI30867	15.1727	3.49806	1.04186	3.35752	0.000786442	0.00484599	Male biased
ACYPI089555	6.88357	3.49996	1.28871	2.71586	0.00661043	0.0293171	Male biased
ACYPI080963	83.0405	3.50041	0.424664	8.24277	1.68262e-16	6.69398e-15	Male biased
ACYPI28071	91.7333	3.50725	0.426572	8.22194	2.00242e-16	7.86776e-15	Male biased
ACYPI006854	113.709	3.51049	0.540983	6.48908	8.63611e-11	1.83517e-09	Male biased
ACYPI080391	22.7169	3.51278	0.943878	3.72164	0.000197931	0.00144853	Male biased
ACYPI56625	7427.16	3.51495	0.988892	3.55443	0.000378798	0.00256931	Male biased
ACYPI55703	114.863	3.51885	0.50699	6.94067	3.90236e-12	9.67262e-11	Male biased
ACYPI23359	57.9254	3.52029	0.753777	4.6702	3.00908e-06	3.35466e-05	Male biased
ACYPI083567	23.9993	3.52231	0.802782	4.38763	1.14591e-05	0.000112177	Male biased
ACYPI42445	15.424	3.5266	1.14903	3.06919	0.00214638	0.0114271	Male biased
ACYPI063932	6.94583	3.52666	1.31096	2.69014	0.00714228	0.0312307	Male biased
ACYPI30966	135.781	3.52802	0.4368	8.07697	6.63973e-16	2.49886e-14	Male biased
ACYPI40679	8.93465	3.53	1.27291	2.77318	0.00555109	0.0253214	Male biased
ACYPI32969	16.6124	3.53498	0.859552	4.11258	3.91258e-05	0.000339694	Male biased
ACYPI002541	52.9372	3.53833	0.518452	6.8248	8.80494e-12	2.10173e-10	Male biased
ACYPI55747	116.263	3.54159	0.462861	7.65152	1.9862e-14	6.28121e-13	Male biased
ACYPI007294	201.751	3.54318	0.486045	7.2898	3.10405e-13	8.76631e-12	Male biased
ACYPI49174	130.92	3.56922	0.493534	7.23195	4.7611e-13	1.31062e-11	Male biased
ACYPI001875	25.8781	3.57484	0.891543	4.00972	6.07897e-05	0.00050393	Male biased
ACYPI007463	78.1957	3.57514	0.697825	5.12326	3.00294e-07	3.99436e-06	Male biased
ACYPI39463	27.0541	3.57529	0.998568	3.58042	0.000343042	0.0023515	Male biased
ACYPI004344	255.201	3.57613	0.282214	12.6717	8.48606e-37	1.28582e-34	Male biased
ACYPI49179	54.4578	3.58056	0.613489	5.83638	5.33482e-09	9.15854e-08	Male biased
ACYPI26767	294.209	3.58878	0.315565	11.3725	5.73042e-30	5.80538e-28	Male biased
ACYPI006962	9.28239	3.59008	1.34641	2.66642	0.00766644	0.0330908	Male biased
ACYPI061675	26.7701	3.5909	0.714377	5.02662	4.99197e-07	6.38656e-06	Male biased
ACYPI069415	9.94062	3.59127	1.30093	2.76054	0.00577062	0.0262198	Male biased
ACYPI45871	237.191	3.59681	0.303644	11.8455	2.27116e-32	2.55322e-30	Male biased
ACYPI080985	45.6238	3.60355	0.559511	6.44053	1.19058e-10	2.49649e-09	Male biased
ACYPI005125	49.8667	3.60369	0.595666	6.04985	1.44978e-09	2.65921e-08	Male biased
ACYPI53162	7.6763	3.60817	1.3242	2.72478	0.00643435	0.0286602	Male biased
ACYPI082534	28.764	3.60865	1.21708	2.965	0.00302682	0.0152302	Male biased
ACYPI086430	159.822	3.61184	0.489402	7.38011	1.58162e-13	4.64751e-12	Male biased
ACYPI060793	12.0919	3.61419	1.3682	2.64156	0.00825255	0.0350477	Male biased
ACYPI086814	97.95	3.61455	0.711254	5.08194	3.736e-07	4.88737e-06	Male biased
ACYPI084687	241.371	3.62084	0.388004	9.33198	1.03911e-20	5.87874e-19	Male biased
ACYPI34602	11.0676	3.6237	1.24209	2.91743	0.00352928	0.017265	Male biased
ACYPI007214	37.0855	3.62694	0.833202	4.35301	1.34279e-05	0.000129129	Male biased
ACYPI089503	14.0243	3.63241	1.1598	3.13194	0.00173658	0.009585	Male biased
ACYPI33301	16.5293	3.63285	1.11435	3.26006	0.00111388	0.00658835	Male biased
ACYPI088184	13.9969	3.63566	1.21097	3.00227	0.00267974	0.0138395	Male biased
ACYPI063323	35.8902	3.64641	0.746672	4.88355	1.04194e-06	1.26786e-05	Male biased
ACYPI38292	314.845	3.6493	1.30252	2.80173	0.00508294	0.0235059	Male biased
ACYPI31903	17.4864	3.65045	0.859849	4.24546	2.18148e-05	0.000200699	Male biased
ACYPI31441	22.4385	3.65231	1.0223	3.57263	0.000353417	0.00241313	Male biased
ACYPI55956	84.0473	3.65495	0.709529	5.15123	2.5878e-07	3.48474e-06	Male biased
ACYPI36039	16.6485	3.65996	1.07762	3.39633	0.000682954	0.00427675	Male biased
ACYPI001645	113.627	3.66908	0.551279	6.65557	2.82209e-11	6.28836e-10	Male biased
ACYPI083292	7.25796	3.67369	1.44783	2.53738	0.0111687	0.0450078	Male biased
ACYPI060786	55.9653	3.6793	0.783632	4.69519	2.6636e-06	2.9944e-05	Male biased
ACYPI062329	7.39748	3.68013	1.35853	2.70891	0.00675039	0.0298618	Male biased
ACYPI35157	32.1023	3.68357	1.34886	2.73086	0.00631684	0.0282016	Male biased
ACYPI010081	37.1345	3.68521	0.764751	4.81884	1.44393e-06	1.70811e-05	Male biased
ACYPI54287	7.39261	3.6861	1.39267	2.64679	0.00812587	0.0346386	Male biased
ACYPI44125	18.2794	3.68614	0.90353	4.07971	4.50919e-05	0.000386106	Male biased
ACYPI006796	111.317	3.69614	0.548691	6.73629	1.62482e-11	3.76496e-10	Male biased
ACYPI22034	366.129	3.69775	0.334524	11.0538	2.10245e-28	1.84096e-26	Male biased
ACYPI003753	237.24	3.69912	0.616242	6.0027	1.9406e-09	3.52239e-08	Male biased
ACYPI39131	76.4607	3.69967	0.661832	5.59004	2.27011e-08	3.57979e-07	Male biased
ACYPI080577	88.7469	3.70679	0.496774	7.46172	8.53985e-14	2.56122e-12	Male biased
ACYPI065061	97.0677	3.7068	0.428796	8.64467	5.39587e-18	2.44852e-16	Male biased
ACYPI28532	15.0351	3.70936	0.926786	4.00239	6.27048e-05	0.000517344	Male biased
ACYPI25243	91.06	3.71117	0.458478	8.09453	5.74872e-16	2.18239e-14	Male biased
ACYPI064044	43.1218	3.71153	0.85625	4.33464	1.45999e-05	0.000138866	Male biased
ACYPI44172	63.482	3.71199	0.498458	7.44695	9.55231e-14	2.85995e-12	Male biased
ACYPI51927	3745.28	3.7154	0.404963	9.17467	4.52961e-20	2.4512e-18	Male biased
ACYPI083967	10.4549	3.71627	1.39207	2.6696	0.00759425	0.032828	Male biased
ACYPI21220	7.50878	3.71727	1.34957	2.75441	0.00587987	0.026632	Male biased
ACYPI061455	59.2668	3.71842	0.674196	5.51534	3.48115e-08	5.32096e-07	Male biased
ACYPI26304	244.267	3.7188	0.298295	12.4668	1.1324e-35	1.60423e-33	Male biased
ACYPI45118	11.8533	3.72062	1.33021	2.79702	0.00515765	0.0237819	Male biased
ACYPI28103	19.2994	3.72413	0.962539	3.86908	0.000109249	0.000852895	Male biased
ACYPI33180	973.661	3.72609	0.263091	14.1628	1.55707e-45	3.61759e-43	Male biased
ACYPI007323	166.603	3.7323	0.58197	6.41322	1.42476e-10	2.93457e-09	Male biased
ACYPI42427	13.3637	3.73306	1.05663	3.53298	0.000410902	0.00276767	Male biased
ACYPI45666	42.6485	3.75209	0.587867	6.38255	1.74165e-10	3.54535e-09	Male biased
ACYPI31567	48.231	3.75488	0.599509	6.26326	3.77022e-10	7.34855e-09	Male biased
ACYPI38390	68.5575	3.76377	0.711728	5.28821	1.23518e-07	1.74984e-06	Male biased
ACYPI42786	37.8694	3.76919	0.64158	5.87485	4.23225e-09	7.34531e-08	Male biased
ACYPI073209	32.1433	3.77363	0.654772	5.76327	8.24981e-09	1.38091e-07	Male biased
ACYPI001963	10.2855	3.77445	1.43938	2.62226	0.00873477	0.0367375	Male biased
ACYPI065889	23.1773	3.77495	0.940323	4.01453	5.95642e-05	0.000494981	Male biased
ACYPI26489	28.0602	3.77907	0.752728	5.02049	5.15386e-07	6.5792e-06	Male biased
ACYPI083087	13.0369	3.78208	1.13957	3.31887	0.000903837	0.00547423	Male biased
ACYPI069323	11.5159	3.7831	1.44605	2.61616	0.00889243	0.0373015	Male biased
ACYPI089076	29.812	3.78945	0.737128	5.14083	2.7353e-07	3.67374e-06	Male biased
ACYPI29885	142.27	3.79583	0.656668	5.78044	7.45036e-09	1.2519e-07	Male biased
ACYPI086192	27.7388	3.79835	0.695282	5.46303	4.68064e-08	7.04318e-07	Male biased
ACYPI005099	10.5344	3.80264	1.22444	3.10561	0.00189885	0.0103301	Male biased
ACYPI001985	27.6968	3.80727	0.901098	4.22515	2.38784e-05	0.000218301	Male biased
ACYPI072395	32.8414	3.81555	0.80532	4.73793	2.15917e-06	2.47686e-05	Male biased
ACYPI010126	150.497	3.81854	0.463912	8.23116	1.85414e-16	7.34283e-15	Male biased
ACYPI26634	55.2075	3.81954	0.569023	6.71246	1.91374e-11	4.41681e-10	Male biased
ACYPI50550	15.776	3.82168	1.2204	3.13148	0.00173925	0.00959066	Male biased
ACYPI51508	11.6702	3.82232	1.179	3.24201	0.00118691	0.00694255	Male biased
ACYPI41579	21.228	3.82993	1.0794	3.54819	0.000387891	0.00262689	Male biased
ACYPI25533	2816.68	3.83227	0.291321	13.1548	1.59691e-39	2.89856e-37	Male biased
ACYPI009429	3904.58	3.83383	0.383683	9.99217	1.64939e-23	1.11477e-21	Male biased
ACYPI24318	10.735	3.83461	1.33561	2.87105	0.00409115	0.019515	Male biased
ACYPI22506	82.0754	3.83465	0.619573	6.18919	6.04758e-10	1.15929e-08	Male biased
ACYPI088862	11.3063	3.83693	1.11333	3.44634	0.000568229	0.00363487	Male biased
ACYPI084642	26.7241	3.83756	0.825167	4.65065	3.30898e-06	3.65856e-05	Male biased
ACYPI42424	67.4512	3.838	0.573666	6.6903	2.22711e-11	5.07287e-10	Male biased
ACYPI53509	10.9027	3.83957	1.22395	3.13705	0.00170659	0.00944041	Male biased
ACYPI002230	18.9939	3.84352	0.926767	4.14723	3.36516e-05	0.000296301	Male biased
ACYPI072761	32.3755	3.84734	0.797256	4.82573	1.39492e-06	1.65462e-05	Male biased
ACYPI51917	7007.63	3.85186	0.296729	12.981	1.56743e-38	2.6517e-36	Male biased
ACYPI42521	156.317	3.85323	0.353889	10.8883	1.31129e-27	1.06772e-25	Male biased
ACYPI42731	10.938	3.85379	1.28884	2.99012	0.00278865	0.0142666	Male biased
ACYPI40494	14.677	3.86391	1.30569	2.95929	0.00308352	0.0154798	Male biased
ACYPI24616	8.22728	3.86448	1.3679	2.82512	0.00472633	0.0220735	Male biased
ACYPI069419	9.03585	3.86937	1.22931	3.14761	0.00164611	0.00914654	Male biased
ACYPI066894	47.801	3.87827	0.755811	5.13128	2.87786e-07	3.84856e-06	Male biased
ACYPI25842	29.2166	3.88045	1.12165	3.45959	0.000541002	0.00348888	Male biased
ACYPI087935	250.345	3.88602	0.404714	9.6019	7.84869e-22	4.76527e-20	Male biased
ACYPI084010	8.92515	3.8866	1.35402	2.87042	0.00409925	0.0195471	Male biased
ACYPI41479	18.3929	3.88662	0.907236	4.28402	1.83546e-05	0.00017149	Male biased
ACYPI061525	11.1266	3.89538	1.52058	2.56178	0.0104139	0.0425267	Male biased
ACYPI000153	372.978	3.90782	0.444596	8.78959	1.50107e-18	7.32665e-17	Male biased
ACYPI52944	35.7353	3.90949	0.639852	6.10999	9.96355e-10	1.86683e-08	Male biased
ACYPI48837	62.6496	3.91839	0.591732	6.6219	3.5461e-11	7.86143e-10	Male biased
ACYPI072792	168.398	3.92091	0.386127	10.1545	3.16552e-24	2.21523e-22	Male biased
ACYPI51336	5.72769	3.92112	1.56585	2.50415	0.0122744	0.0488427	Male biased
ACYPI080408	1013.75	3.92818	0.419693	9.35963	8.00158e-21	4.54161e-19	Male biased
ACYPI37402	158.962	3.92897	0.477491	8.22835	1.89803e-16	7.49959e-15	Male biased
ACYPI009287	108.045	3.92989	0.505344	7.77666	7.44661e-15	2.50014e-13	Male biased
ACYPI087769	28.578	3.93911	0.903304	4.36078	1.29602e-05	0.000124976	Male biased
ACYPI086199	42.6039	3.93919	0.69065	5.70359	1.17307e-08	1.92655e-07	Male biased
ACYPI53880	14.8968	3.93931	1.01833	3.86841	0.000109545	0.000854443	Male biased
ACYPI43275	93.2668	3.94846	0.561932	7.02658	2.11664e-12	5.41593e-11	Male biased
ACYPI32519	145.578	3.95016	0.377854	10.4542	1.40166e-25	1.03932e-23	Male biased
ACYPI31228	23.6736	3.95124	0.874809	4.51669	6.28127e-06	6.5305e-05	Male biased
ACYPI48389	12.1066	3.95603	1.08747	3.63784	0.000274933	0.00193485	Male biased
ACYPI082312	48.7509	3.96036	0.577426	6.85865	6.9513e-12	1.687e-10	Male biased
ACYPI088363	32.5514	3.96317	1.03135	3.84269	0.000121695	0.000933331	Male biased
ACYPI083958	99.1704	3.96729	0.538846	7.36257	1.80401e-13	5.25667e-12	Male biased
ACYPI53198	66.6618	3.9701	0.753724	5.26732	1.38433e-07	1.94375e-06	Male biased
ACYPI010140	681.258	3.97524	0.432766	9.18566	4.09008e-20	2.22024e-18	Male biased
ACYPI44903	161.389	3.97779	0.401138	9.91626	3.53751e-23	2.30004e-21	Male biased
ACYPI42811	1797.62	3.97788	0.267789	14.8545	6.50173e-50	1.7983e-47	Male biased
ACYPI065749	19.8276	3.98558	1.03097	3.86587	0.000110696	0.000861876	Male biased
ACYPI46444	12.4397	3.9914	1.13208	3.52574	0.000422305	0.0028368	Male biased
ACYPI49187	1001.27	3.99216	0.241762	16.5127	2.97193e-61	1.4796e-58	Male biased
ACYPI069407	254.532	3.99324	0.701702	5.69079	1.26454e-08	2.0651e-07	Male biased
ACYPI073805	13.9973	3.99458	1.19211	3.35086	0.000805622	0.00494817	Male biased
ACYPI003395	130.674	3.99637	0.682957	5.85156	4.86985e-09	8.40171e-08	Male biased
ACYPI25052	6.40691	3.99738	1.43396	2.78764	0.00530932	0.0243845	Male biased
ACYPI56825	9.48511	4.00469	1.26733	3.15994	0.00157802	0.00883034	Male biased
ACYPI23184	6.87556	4.00495	1.47905	2.70779	0.00677322	0.02994	Male biased
ACYPI41427	74.3299	4.00504	0.535551	7.47835	7.5259e-14	2.27277e-12	Male biased
ACYPI081877	24.9992	4.00549	0.854385	4.68816	2.75673e-06	3.09112e-05	Male biased
ACYPI24137	30.1933	4.01751	1.01405	3.96185	7.43702e-05	0.000604432	Male biased
ACYPI009353	22.4709	4.01859	1.0741	3.74135	0.000183038	0.00134746	Male biased
ACYPI083931	123.46	4.02022	0.663635	6.05788	1.37928e-09	2.54295e-08	Male biased
ACYPI071373	43.9694	4.02133	0.793887	5.06538	4.07597e-07	5.30424e-06	Male biased
ACYPI33312	325.08	4.02191	0.298359	13.4801	2.0479e-41	4.10168e-39	Male biased
ACYPI32565	258.081	4.02243	0.325527	12.3567	4.48274e-35	5.96273e-33	Male biased
ACYPI23007	9.17958	4.02592	1.29925	3.09865	0.00194403	0.0105266	Male biased
ACYPI073878	271.073	4.02975	0.369655	10.9014	1.13505e-27	9.28553e-26	Male biased
ACYPI47592	28.974	4.0298	0.761968	5.28867	1.23206e-07	1.74684e-06	Male biased
ACYPI073317	333.742	4.03275	0.318554	12.6595	9.90781e-37	1.47559e-34	Male biased
ACYPI065353	187.43	4.03891	0.560029	7.21196	5.51503e-13	1.5039e-11	Male biased
ACYPI008719	724.798	4.04022	0.293334	13.7735	3.6804e-43	7.82085e-41	Male biased
ACYPI068583	300.979	4.04118	0.32501	12.434	1.70834e-35	2.36714e-33	Male biased
ACYPI089246	18.465	4.04205	1.06433	3.79773	0.000146027	0.0010963	Male biased
ACYPI49795	103.453	4.04318	0.465486	8.68593	3.75646e-18	1.7455e-16	Male biased
ACYPI088289	125.346	4.04801	0.50418	8.02889	9.8355e-16	3.63872e-14	Male biased
ACYPI006812	28.8464	4.05673	0.711671	5.70028	1.19612e-08	1.96256e-07	Male biased
ACYPI33434	709.469	4.05761	0.29103	13.9422	3.50902e-44	7.94087e-42	Male biased
ACYPI006945	57.3099	4.06234	0.64291	6.31868	2.63807e-10	5.26781e-09	Male biased
ACYPI009143	50.8737	4.06567	0.732578	5.54982	2.85967e-08	4.42537e-07	Male biased
ACYPI30418	31.8486	4.06684	0.792776	5.12987	2.89945e-07	3.86929e-06	Male biased
ACYPI41453	37.2437	4.06762	1.04073	3.90842	9.29014e-05	0.000737834	Male biased
ACYPI061188	12.6122	4.06791	1.29416	3.14328	0.00167066	0.00927111	Male biased
ACYPI072687	59.6053	4.06801	0.580697	7.0054	2.46288e-12	6.26507e-11	Male biased
ACYPI001657	1530.09	4.07035	1.26274	3.22344	0.00126663	0.00733498	Male biased
ACYPI089480	93.9803	4.07155	0.586896	6.93742	3.99316e-12	9.85564e-11	Male biased
ACYPI073701	9.89181	4.07201	1.18572	3.43421	0.000594286	0.00377935	Male biased
ACYPI085602	15.7566	4.07224	1.18487	3.43685	0.000588511	0.00375221	Male biased
ACYPI53033	51.039	4.07375	0.646266	6.30352	2.90963e-10	5.77451e-09	Male biased
ACYPI063242	30.2835	4.07394	0.69129	5.89324	3.78691e-09	6.63852e-08	Male biased
ACYPI000437	16.2821	4.07622	0.953625	4.27445	1.91613e-05	0.000178549	Male biased
ACYPI088061	39.9458	4.07724	1.06192	3.8395	0.000123286	0.000944707	Male biased
ACYPI46420	6.44453	4.08031	1.51811	2.68776	0.00719336	0.0313852	Male biased
ACYPI082446	67.7715	4.09009	0.579177	7.06191	1.64235e-12	4.27133e-11	Male biased
ACYPI28199	20.651	4.09789	0.954508	4.2932	1.76119e-05	0.000165082	Male biased
ACYPI061461	10.0797	4.10184	1.19133	3.44309	0.000575118	0.00367676	Male biased
ACYPI083718	13.7733	4.10524	1.0948	3.74977	0.000176996	0.00130851	Male biased
ACYPI086710	41.0572	4.10971	0.926728	4.43465	9.22237e-06	9.22501e-05	Male biased
ACYPI41107	16.7476	4.11366	0.96962	4.24255	2.20999e-05	0.000202893	Male biased
ACYPI50469	132.699	4.1154	0.614426	6.69796	2.11351e-11	4.84802e-10	Male biased
ACYPI27480	10.6551	4.11803	1.20166	3.42694	0.000610419	0.00387206	Male biased
ACYPI41461	277.923	4.11969	0.41102	10.0231	1.20682e-23	8.21436e-22	Male biased
ACYPI53835	174.295	4.13192	0.571748	7.22682	4.94449e-13	1.35681e-11	Male biased
ACYPI082336	9.80885	4.13693	1.39488	2.96579	0.00301908	0.0151957	Male biased
ACYPI43374	141.08	4.14588	0.770838	5.3784	7.51498e-08	1.10133e-06	Male biased
ACYPI006152	33.9426	4.16322	0.952081	4.37276	1.22683e-05	0.000118963	Male biased
ACYPI000281	11.1292	4.16629	1.47519	2.82424	0.0047393	0.0221104	Male biased
ACYPI39743	53.086	4.18038	0.784594	5.32809	9.92525e-08	1.42932e-06	Male biased
ACYPI36294	6.90083	4.18111	1.49478	2.79714	0.0051557	0.0237793	Male biased
ACYPI23186	6.9221	4.18457	1.45314	2.87968	0.00398084	0.0190986	Male biased
ACYPI24592	32.3192	4.19905	0.767501	5.47106	4.47349e-08	6.76067e-07	Male biased
ACYPI50016	20.4687	4.20105	1.06892	3.93018	8.48838e-05	0.000680359	Male biased
ACYPI005034	4642.37	4.20909	0.527863	7.97383	1.53829e-15	5.57271e-14	Male biased
ACYPI40425	72.8155	4.21082	0.602162	6.99284	2.69371e-12	6.80259e-11	Male biased
ACYPI30861	20.8051	4.21124	1.05367	3.99674	6.42204e-05	0.000528847	Male biased
ACYPI009148	217.624	4.21205	0.33243	12.6705	8.61582e-37	1.29423e-34	Male biased
ACYPI44794	578.246	4.2123	0.279652	15.0626	2.8526e-51	8.57009e-49	Male biased
ACYPI45070	7.04382	4.21451	1.46085	2.88497	0.00391456	0.0188117	Male biased
ACYPI080518	7.00091	4.21583	1.45495	2.89758	0.00376053	0.0181869	Male biased
ACYPI065047	72.7729	4.22568	0.581478	7.26714	3.67191e-13	1.02209e-11	Male biased
ACYPI072767	10.633	4.22988	1.24001	3.41118	0.000646834	0.00408224	Male biased
ACYPI073855	34.1623	4.23002	0.780577	5.41909	5.9904e-08	8.90638e-07	Male biased
ACYPI009951	101.443	4.23009	0.44618	9.4807	2.5259e-21	1.47698e-19	Male biased
ACYPI085734	24.4162	4.23058	1.07534	3.93416	8.34878e-05	0.000670094	Male biased
ACYPI001417	18.0487	4.23334	0.9913	4.2705	1.95038e-05	0.000181062	Male biased
ACYPI003592	14.3412	4.23993	1.03735	4.08728	4.36454e-05	0.000374641	Male biased
ACYPI30039	15.5975	4.24456	1.0803	3.92906	8.52778e-05	0.000683203	Male biased
ACYPI068664	14.6892	4.24511	1.13582	3.73747	0.000185883	0.00136552	Male biased
ACYPI39527	82.1552	4.25523	0.603935	7.04583	1.84354e-12	4.75202e-11	Male biased
ACYPI41153	644.4	4.26264	0.283048	15.0598	2.97799e-51	8.79518e-49	Male biased
ACYPI071288	86.07	4.26323	0.551162	7.73499	1.03409e-14	3.39729e-13	Male biased
ACYPI34698	12.3274	4.26528	1.25216	3.40634	0.000658393	0.00414319	Male biased
ACYPI006730	127.831	4.26824	0.38826	10.9933	4.11818e-28	3.50045e-26	Male biased
ACYPI52359	428.187	4.27685	0.451024	9.48252	2.48204e-21	1.45621e-19	Male biased
ACYPI002521	24.1805	4.27789	1.03896	4.11745	3.83087e-05	0.000333598	Male biased
ACYPI23878	779.561	4.28621	0.299779	14.2979	2.25568e-46	5.31152e-44	Male biased
ACYPI006422	19.7582	4.2905	0.970369	4.42151	9.80127e-06	9.74257e-05	Male biased
ACYPI39833	14.5763	4.29305	1.17911	3.64091	0.000271674	0.00191579	Male biased
ACYPI005052	300.775	4.29462	0.405245	10.5976	3.05804e-26	2.33712e-24	Male biased
ACYPI28792	45.6195	4.29529	0.735896	5.83681	5.3209e-09	9.14366e-08	Male biased
ACYPI089235	23.9609	4.29598	0.867803	4.95041	7.40583e-07	9.22421e-06	Male biased
ACYPI088340	306.049	4.29601	0.353734	12.1448	6.11665e-34	7.45334e-32	Male biased
ACYPI42239	27.766	4.29928	0.856841	5.0176	5.23209e-07	6.66929e-06	Male biased
ACYPI061441	7.91506	4.30539	1.43682	2.99647	0.00273128	0.0140474	Male biased
ACYPI067373	11.1178	4.30623	1.23871	3.47637	0.000508251	0.00331696	Male biased
ACYPI49363	23.3282	4.30728	1.48546	2.89963	0.003736	0.0180883	Male biased
ACYPI27106	123.848	4.3119	0.590587	7.30104	2.85551e-13	8.11702e-12	Male biased
ACYPI49327	29.6996	4.31516	0.830288	5.19719	2.02328e-07	2.76514e-06	Male biased
ACYPI37100	4.23505	4.32744	1.73492	2.49432	0.01262	0.0499101	Male biased
ACYPI36838	7.95079	4.32853	1.37182	3.15533	0.00160319	0.00895657	Male biased
ACYPI50639	77.0321	4.32955	0.578809	7.48011	7.42628e-14	2.25049e-12	Male biased
ACYPI085494	7.55063	4.33737	1.59723	2.71555	0.00661658	0.0293369	Male biased
ACYPI37701	61.5278	4.33812	0.561897	7.72048	1.15892e-14	3.78169e-13	Male biased
ACYPI43387	86.088	4.34569	0.609786	7.12659	1.02889e-12	2.74136e-11	Male biased
ACYPI062502	490.941	4.34799	0.331372	13.1212	2.49042e-39	4.42812e-37	Male biased
ACYPI082897	233.024	4.35204	0.32648	13.3302	1.54506e-40	2.92638e-38	Male biased
ACYPI067620	11.9666	4.35578	1.22276	3.56224	0.000367703	0.00250282	Male biased
ACYPI54107	129.248	4.35757	0.491108	8.87295	7.12328e-19	3.55654e-17	Male biased
ACYPI52739	124.042	4.36582	0.404065	10.8047	3.26851e-27	2.61256e-25	Male biased
ACYPI56102	93.2506	4.3671	0.76132	5.73622	9.68149e-09	1.60209e-07	Male biased
ACYPI20520	435.764	4.36718	0.302278	14.4476	2.59692e-47	6.55816e-45	Male biased
ACYPI49558	15.5356	4.36976	1.10194	3.96551	7.32386e-05	0.000596905	Male biased
ACYPI33078	17.6697	4.37312	1.122	3.89759	9.71536e-05	0.000767407	Male biased
ACYPI54764	25.1848	4.37391	0.871315	5.01989	5.17002e-07	6.595e-06	Male biased
ACYPI55917	16.0082	4.3741	1.47692	2.96162	0.00306021	0.0153805	Male biased
ACYPI52995	4.35589	4.37488	1.73286	2.52466	0.011581	0.0464974	Male biased
ACYPI002702	15.5438	4.37822	1.05259	4.15948	3.18977e-05	0.000283274	Male biased
ACYPI41305	7.69469	4.37919	1.67033	2.62174	0.00874815	0.036776	Male biased
ACYPI51689	34.0191	4.38082	0.890073	4.92186	8.57249e-07	1.0579e-05	Male biased
ACYPI069452	39.096	4.38526	0.746168	5.87704	4.17666e-09	7.2633e-08	Male biased
ACYPI088532	4.33273	4.38533	1.75263	2.50215	0.0123442	0.0491092	Male biased
ACYPI006870	153.104	4.38634	0.377749	11.6118	3.58957e-31	3.7908e-29	Male biased
ACYPI28785	88.5077	4.38908	0.509199	8.61957	6.72066e-18	3.02603e-16	Male biased
ACYPI40178	11.8139	4.38978	1.2373	3.54787	0.000388353	0.002629	Male biased
ACYPI21160	13.3191	4.39084	1.23371	3.55906	0.000372185	0.00253135	Male biased
ACYPI43809	218.107	4.39501	0.381063	11.5336	8.93727e-31	9.21491e-29	Male biased
ACYPI008066	48.1901	4.39716	0.62756	7.00675	2.43915e-12	6.21378e-11	Male biased
ACYPI43054	4.46452	4.39918	1.68056	2.61769	0.00885284	0.0371623	Male biased
ACYPI48735	154.91	4.40716	0.475051	9.27723	1.73947e-20	9.62233e-19	Male biased
ACYPI003594	4.39939	4.40742	1.71938	2.56338	0.010366	0.0423609	Male biased
ACYPI55538	11.6623	4.41266	1.60934	2.74191	0.00610831	0.0274819	Male biased
ACYPI49796	874.849	4.41645	0.323243	13.6629	1.69081e-42	3.50743e-40	Male biased
ACYPI071196	27.6102	4.42087	0.967385	4.56992	4.87917e-06	5.20953e-05	Male biased
ACYPI33003	23.6034	4.42626	1.39512	3.17268	0.0015104	0.00851738	Male biased
ACYPI37342	8.04002	4.42824	1.56485	2.82983	0.00465731	0.0217862	Male biased
ACYPI38359	60.7092	4.43024	1.16949	3.78819	0.000151746	0.00113484	Male biased
ACYPI50087	57.6789	4.431	0.654888	6.76604	1.32354e-11	3.09152e-10	Male biased
ACYPI009933	102.239	4.43679	0.510058	8.6986	3.35995e-18	1.56543e-16	Male biased
ACYPI072209	8.5465	4.43708	1.4021	3.1646	0.00155298	0.0087205	Male biased
ACYPI088871	23.3906	4.44049	1.08476	4.09352	4.24873e-05	0.000366869	Male biased
ACYPI065055	2967.54	4.44281	0.276871	16.0465	6.05178e-58	2.7039e-55	Male biased
ACYPI085543	248.562	4.44952	0.398155	11.1753	5.38412e-29	4.9378e-27	Male biased
ACYPI35283	24.7998	4.45621	0.854413	5.21552	1.83299e-07	2.53491e-06	Male biased
ACYPI063195	26.2389	4.45987	0.9066	4.91933	8.68393e-07	1.0709e-05	Male biased
ACYPI089427	44.1481	4.46117	0.905089	4.92898	8.26587e-07	1.02442e-05	Male biased
ACYPI27863	39.6418	4.46211	0.728777	6.12274	9.19814e-10	1.73794e-08	Male biased
ACYPI54940	21.9736	4.46325	0.899729	4.96066	7.02526e-07	8.769e-06	Male biased
ACYPI061019	8.24914	4.46435	1.42556	3.13165	0.00173825	0.00958816	Male biased
ACYPI000127	9.16417	4.46761	1.37634	3.24601	0.00117033	0.00685711	Male biased
ACYPI46674	4.63818	4.46762	1.76198	2.53556	0.0112267	0.0451896	Male biased
ACYPI35734	112.659	4.46798	0.433366	10.3099	6.35507e-25	4.63335e-23	Male biased
ACYPI28073	28.3865	4.46817	1.01111	4.4191	9.91151e-06	9.82412e-05	Male biased
ACYPI24641	4.65115	4.473	1.7156	2.60725	0.0091273	0.038149	Male biased
ACYPI27598	8.36899	4.47318	1.41055	3.17124	0.00151788	0.00854577	Male biased
ACYPI086806	66.4576	4.47841	0.645508	6.9378	3.98245e-12	9.84315e-11	Male biased
ACYPI30770	40.1763	4.48058	0.767445	5.83831	5.27339e-09	9.07096e-08	Male biased
ACYPI083225	4.6454	4.48062	1.66248	2.69514	0.00703581	0.0308503	Male biased
ACYPI089333	236.924	4.48253	0.502279	8.92438	4.48194e-19	2.25716e-17	Male biased
ACYPI088941	2154.86	4.4862	0.354677	12.6487	1.13755e-36	1.67981e-34	Male biased
ACYPI50786	27.2909	4.49139	0.871348	5.15453	2.54261e-07	3.42918e-06	Male biased
ACYPI081143	101.727	4.49172	0.570391	7.87481	3.41259e-15	1.18929e-13	Male biased
ACYPI27550	3455.31	4.49349	0.287223	15.6446	3.61541e-55	1.36953e-52	Male biased
ACYPI086955	33.212	4.49465	0.970334	4.63207	3.62035e-06	3.96509e-05	Male biased
ACYPI002438	541.35	4.49538	0.416167	10.8019	3.37234e-27	2.67104e-25	Male biased
ACYPI56044	184.965	4.49569	0.385929	11.649	2.3219e-31	2.48216e-29	Male biased
ACYPI002377	73.3951	4.4995	0.515026	8.73645	2.4054e-18	1.13588e-16	Male biased
ACYPI065248	8.48089	4.50541	1.41919	3.17464	0.00150022	0.00846544	Male biased
ACYPI088022	231.031	4.50689	0.55443	8.12887	4.333e-16	1.6594e-14	Male biased
ACYPI42932	12.8174	4.51482	1.23669	3.65073	0.000261494	0.00185375	Male biased
ACYPI31940	4.83921	4.52408	1.6741	2.70239	0.00688435	0.0303235	Male biased
ACYPI086993	150.788	4.52542	0.459677	9.84479	7.21926e-23	4.6419e-21	Male biased
ACYPI006863	32.5891	4.53432	0.852234	5.32051	1.03475e-07	1.48034e-06	Male biased
ACYPI083605	31.7352	4.53679	0.731974	6.19802	5.71783e-10	1.09849e-08	Male biased
ACYPI085340	246.475	4.54219	0.401533	11.3121	1.14295e-29	1.13159e-27	Male biased
ACYPI009171	23.2723	4.54296	0.970693	4.68012	2.8671e-06	3.20508e-05	Male biased
ACYPI073091	31.535	4.54367	0.816597	5.56415	2.6344e-08	4.11004e-07	Male biased
ACYPI067748	28.5489	4.55986	0.902459	5.05271	4.35583e-07	5.63895e-06	Male biased
ACYPI46620	4.92296	4.5611	1.77135	2.57493	0.0100262	0.0411848	Male biased
ACYPI006471	18.6612	4.56861	1.06931	4.27246	1.93324e-05	0.000179567	Male biased
ACYPI080939	4.90135	4.56909	1.69192	2.70053	0.00692285	0.0304392	Male biased
ACYPI34957	8.95301	4.56996	1.37378	3.32655	0.000879296	0.00534417	Male biased
ACYPI083260	4.89892	4.57059	1.76903	2.58367	0.00977561	0.0403076	Male biased
ACYPI060825	126.95	4.57553	0.456426	10.0247	1.18735e-23	8.11353e-22	Male biased
ACYPI001062	226.255	4.57903	0.356277	12.8524	8.33297e-38	1.33213e-35	Male biased
ACYPI067579	25.5752	4.58035	1.06294	4.30914	1.63892e-05	0.000154619	Male biased
ACYPI39472	60.9751	4.58592	0.620748	7.38773	1.4936e-13	4.39628e-12	Male biased
ACYPI066058	46.0295	4.59352	0.81847	5.61232	1.99626e-08	3.17381e-07	Male biased
ACYPI45644	42.8052	4.60042	0.762019	6.03714	1.56873e-09	2.87134e-08	Male biased
ACYPI47961	5.06347	4.60871	1.63598	2.81709	0.00484606	0.0225421	Male biased
ACYPI44474	14.6306	4.61074	1.14245	4.03583	5.4409e-05	0.000457566	Male biased
ACYPI23473	40.0487	4.6122	0.94452	4.88311	1.04423e-06	1.26976e-05	Male biased
ACYPI48330	9.03154	4.61685	1.58679	2.90956	0.00361936	0.0176314	Male biased
ACYPI49956	312.138	4.62042	0.4601	10.0422	9.94273e-24	6.87508e-22	Male biased
ACYPI084989	9.25125	4.62052	1.52033	3.03915	0.00237245	0.0124818	Male biased
ACYPI26453	269.548	4.62623	0.373781	12.3768	3.48809e-35	4.67538e-33	Male biased
ACYPI004477	28.5774	4.6268	0.795808	5.81396	6.10105e-09	1.03921e-07	Male biased
ACYPI28102	19.4037	4.62887	1.04726	4.41998	9.8708e-06	9.79434e-05	Male biased
ACYPI088632	125.605	4.63372	0.702312	6.59781	4.17281e-11	9.18072e-10	Male biased
ACYPI066115	5.11567	4.63421	1.76991	2.61834	0.00883591	0.0371091	Male biased
ACYPI007005	255.053	4.63482	0.676005	6.85618	7.07258e-12	1.71166e-10	Male biased
ACYPI49118	9.184	4.63526	1.52008	3.04936	0.00229332	0.0121058	Male biased
ACYPI065500	15.2121	4.63567	1.49872	3.09309	0.00198081	0.0107058	Male biased
ACYPI008700	131.03	4.64043	0.51809	8.95681	3.34214e-19	1.70782e-17	Male biased
ACYPI000836	99.7193	4.64512	0.577405	8.04481	8.63801e-16	3.20932e-14	Male biased
ACYPI070350	5.16263	4.64638	1.67003	2.78221	0.00539904	0.0247379	Male biased
ACYPI33084	60.1205	4.65236	0.625246	7.44085	1.0004e-13	2.97982e-12	Male biased
ACYPI20502	238.075	4.65663	0.42317	11.0042	3.64849e-28	3.14727e-26	Male biased
ACYPI083296	28.0813	4.66029	1.07499	4.3352	1.45626e-05	0.000138625	Male biased
ACYPI22767	10.0314	4.66567	1.77037	2.63542	0.00840334	0.0355927	Male biased
ACYPI089340	15.9679	4.67139	1.21803	3.8352	0.000125462	0.000959692	Male biased
ACYPI081841	85.2211	4.691	0.570556	8.2218	2.00475e-16	7.86776e-15	Male biased
ACYPI55209	5.40317	4.69142	1.86928	2.50974	0.0120819	0.0481695	Male biased
ACYPI083860	14.5471	4.69497	1.15692	4.05816	4.94619e-05	0.000419812	Male biased
ACYPI52948	80.7676	4.6956	0.648334	7.24256	4.40303e-13	1.21782e-11	Male biased
ACYPI48813	5.34628	4.69855	1.64972	2.84808	0.00439833	0.0207025	Male biased
ACYPI082584	9.70225	4.69866	1.39945	3.35751	0.000786483	0.00484599	Male biased
ACYPI072913	9.75411	4.70801	1.35909	3.46409	0.000532036	0.00344125	Male biased
ACYPI48291	15.251	4.72087	1.73733	2.71731	0.0065814	0.0291957	Male biased
ACYPI001935	133.88	4.72524	0.596941	7.91576	2.45751e-15	8.66844e-14	Male biased
ACYPI23466	5.51881	4.72684	1.73031	2.73178	0.00629927	0.0281376	Male biased
ACYPI33209	41.6216	4.73112	0.874972	5.40717	6.40287e-08	9.46311e-07	Male biased
ACYPI080313	5.52981	4.73266	1.63277	2.89855	0.00374892	0.0181376	Male biased
ACYPI087734	993.349	4.73509	0.309155	15.3162	5.95668e-53	2.0352e-50	Male biased
ACYPI082243	5.49881	4.73699	1.64511	2.87944	0.00398382	0.0191076	Male biased
ACYPI20128	19.8948	4.73929	0.992024	4.77739	1.77586e-06	2.07541e-05	Male biased
ACYPI32940	19.7101	4.73934	1.08628	4.36292	1.28339e-05	0.000123895	Male biased
ACYPI49560	9.9361	4.7448	1.5379	3.08524	0.0020339	0.0109452	Male biased
ACYPI067803	38.0457	4.74602	0.85343	5.56111	2.68058e-08	4.17791e-07	Male biased
ACYPI083480	15.008	4.74647	1.2066	3.93376	8.36282e-05	0.000670912	Male biased
ACYPI36086	44.5046	4.74874	0.826299	5.74699	9.08441e-09	1.50902e-07	Male biased
ACYPI063223	53.0546	4.75206	0.686756	6.91957	4.53002e-12	1.11177e-10	Male biased
ACYPI087048	5.58399	4.75494	1.71512	2.77237	0.00556504	0.0253784	Male biased
ACYPI29110	166.215	4.76802	0.455249	10.4734	1.14424e-25	8.55728e-24	Male biased
ACYPI36232	74.9977	4.77316	0.846346	5.63972	1.70325e-08	2.72786e-07	Male biased
ACYPI080181	107.276	4.77717	0.72348	6.60304	4.02821e-11	8.89627e-10	Male biased
ACYPI006233	39.3696	4.78037	1.28492	3.72038	0.000198923	0.00145396	Male biased
ACYPI064331	76.6229	4.79158	0.605676	7.91112	2.55077e-15	8.97922e-14	Male biased
ACYPI083565	10.2622	4.79281	1.40909	3.40135	0.000670542	0.00421204	Male biased
ACYPI087241	75.1818	4.79399	0.716339	6.69236	2.19606e-11	5.01525e-10	Male biased
ACYPI089046	346.382	4.79982	0.461321	10.4045	2.3643e-25	1.74568e-23	Male biased
ACYPI36473	25.8666	4.80387	0.96836	4.96083	7.01936e-07	8.76791e-06	Male biased
ACYPI31806	305.387	4.80833	0.576352	8.3427	7.26161e-17	2.98428e-15	Male biased
ACYPI30973	112.483	4.81272	0.631096	7.62597	2.42202e-14	7.53636e-13	Male biased
ACYPI066246	43.6755	4.82241	0.739344	6.52254	6.91245e-11	1.48703e-09	Male biased
ACYPI52858	5.87344	4.82592	1.68029	2.87208	0.00407781	0.019462	Male biased
ACYPI21157	107.737	4.82944	0.629358	7.67359	1.67248e-14	5.34732e-13	Male biased
ACYPI009469	30.6013	4.83107	1.15205	4.19344	2.74751e-05	0.000248059	Male biased
ACYPI072940	22.442	4.83732	1.02322	4.72755	2.27248e-06	2.59999e-05	Male biased
ACYPI56537	141.612	4.8391	0.545052	8.87825	6.79227e-19	3.40102e-17	Male biased
ACYPI23776	134.961	4.84195	0.486069	9.96144	2.2479e-23	1.49503e-21	Male biased
ACYPI30257	5.8995	4.84661	1.64758	2.94166	0.00326461	0.016216	Male biased
ACYPI082019	6.02954	4.8629	1.62279	2.99663	0.00272984	0.0140441	Male biased
ACYPI007103	389.647	4.87297	0.312329	15.602	7.05226e-55	2.61459e-52	Male biased
ACYPI065812	6.1006	4.873	1.57208	3.09972	0.00193704	0.0105034	Male biased
ACYPI070720	28.8979	4.87743	0.863976	5.64533	1.64868e-08	2.64289e-07	Male biased
ACYPI081736	17.523	4.88516	1.13073	4.32037	1.55771e-05	0.000147357	Male biased
ACYPI000130	215.024	4.88945	0.491044	9.95725	2.34462e-23	1.55342e-21	Male biased
ACYPI003611	144.615	4.89325	0.558508	8.76129	1.93026e-18	9.25263e-17	Male biased
ACYPI32836	12.0355	4.89391	1.31683	3.71642	0.000202063	0.0014739	Male biased
ACYPI47606	6.19991	4.89938	1.79246	2.73333	0.00626982	0.0280351	Male biased
ACYPI007176	6.14666	4.90422	1.65112	2.97025	0.0029756	0.0150289	Male biased
ACYPI55480	39.8401	4.91424	0.885454	5.54996	2.85734e-08	4.42537e-07	Male biased
ACYPI26083	6.24481	4.92441	1.56848	3.13962	0.00169168	0.00936758	Male biased
ACYPI52931	60.7995	4.9248	1.01199	4.86647	1.13609e-06	1.36999e-05	Male biased
ACYPI41740	469.245	4.93243	0.43947	11.2236	3.12366e-29	2.94215e-27	Male biased
ACYPI41965	291.962	4.93352	0.390711	12.627	1.49844e-36	2.19415e-34	Male biased
ACYPI41119	16.6366	4.934	1.46242	3.37387	0.000741191	0.00460273	Male biased
ACYPI007251	12.4316	4.94162	1.31051	3.77078	0.000162741	0.00121031	Male biased
ACYPI40056	63.7752	4.94267	0.65611	7.53329	4.94793e-14	1.51792e-12	Male biased
ACYPI003086	199.109	4.94508	0.403941	12.2421	1.85179e-34	2.35529e-32	Male biased
ACYPI54066	11.9617	4.94986	1.31862	3.75381	0.000174167	0.00128978	Male biased
ACYPI44382	42.9832	4.95449	0.84268	5.87945	4.11633e-09	7.16553e-08	Male biased
ACYPI067675	244.26	4.95573	0.38451	12.8884	5.22842e-38	8.5145e-36	Male biased
ACYPI010125	23.4534	4.95693	1.33168	3.7223	0.000197416	0.00144536	Male biased
ACYPI084702	196.917	4.96039	0.506989	9.78403	1.31855e-22	8.38528e-21	Male biased
ACYPI070918	3.20483	4.96357	1.96442	2.52673	0.0115131	0.046278	Male biased
ACYPI010165	12.1083	4.96492	1.3143	3.7776	0.000158346	0.00117914	Male biased
ACYPI004951	3.22024	4.96542	1.93474	2.56645	0.0102744	0.0420361	Male biased
ACYPI47418	39.6088	4.97114	0.92737	5.36048	8.30028e-08	1.20627e-06	Male biased
ACYPI002319	6.46826	4.97482	1.55853	3.192	0.00141292	0.00804578	Male biased
ACYPI006752	3.23793	4.97763	1.93238	2.57591	0.00999779	0.0410876	Male biased
ACYPI47033	112.782	4.97818	0.643004	7.74207	9.78144e-15	3.23418e-13	Male biased
ACYPI003834	6.45029	4.98063	1.7194	2.89673	0.00377072	0.018221	Male biased
ACYPI062161	6.50609	4.98515	1.56225	3.19101	0.00141776	0.00806284	Male biased
ACYPI26612	132.131	4.98958	0.567383	8.79402	1.44302e-18	7.0631e-17	Male biased
ACYPI47959	23.5005	4.99001	1.08613	4.5943	4.34202e-06	4.69061e-05	Male biased
ACYPI073507	3.2686	4.99551	1.96152	2.54675	0.0108732	0.0440721	Male biased
ACYPI23471	3.28758	4.99827	1.92479	2.59679	0.00940989	0.0391424	Male biased
ACYPI085136	3.28758	4.99827	1.92479	2.59679	0.00940989	0.0391424	Male biased
ACYPI086399	6.53418	4.99983	1.74727	2.86152	0.00421621	0.0199966	Male biased
ACYPI35300	512.329	5.00185	0.380713	13.1381	1.99121e-39	3.57699e-37	Male biased
ACYPI087497	25.9377	5.00266	1.11691	4.47903	7.49833e-06	7.64531e-05	Male biased
ACYPI086407	6.59242	5.00291	1.55126	3.22505	0.0012595	0.00730979	Male biased
ACYPI38049	3.30413	5.00508	1.93203	2.59057	0.00958161	0.0396641	Male biased
ACYPI087664	6.5864	5.00516	1.56402	3.20019	0.00137337	0.0078385	Male biased
ACYPI073636	6.65606	5.0072	1.62802	3.07564	0.00210048	0.0112273	Male biased
ACYPI065134	74.4055	5.00728	0.685146	7.30834	2.70463e-13	7.72593e-12	Male biased
ACYPI005435	64.6916	5.01022	0.76308	6.56579	5.17577e-11	1.12454e-09	Male biased
ACYPI29207	3.3658	5.01943	1.9953	2.51563	0.0118821	0.0474984	Male biased
ACYPI062534	3.32297	5.02104	1.98594	2.5283	0.0114617	0.0460821	Male biased
ACYPI009213	30.022	5.0231	0.921835	5.44902	5.06474e-08	7.60148e-07	Male biased
ACYPI085007	133.977	5.02588	0.5006	10.0397	1.01974e-23	7.02334e-22	Male biased
ACYPI086875	6.67374	5.0305	1.66569	3.02007	0.0025272	0.0131609	Male biased
ACYPI29004	166.005	5.03142	0.451996	11.1316	8.80827e-29	7.87098e-27	Male biased
ACYPI085675	3.3679	5.03572	2.01513	2.49895	0.0124561	0.0494533	Male biased
ACYPI084404	3.39289	5.03598	1.99595	2.5231	0.0116327	0.0466835	Male biased
ACYPI003098	143.642	5.0364	0.436556	11.5367	8.62133e-31	8.94206e-29	Male biased
ACYPI073741	6.79067	5.04189	1.9189	2.62749	0.0086017	0.0362566	Male biased
ACYPI23515	6.89559	5.04201	1.829	2.7567	0.00583881	0.0264675	Male biased
ACYPI40470	3.3762	5.04206	1.96708	2.56322	0.0103707	0.0423705	Male biased
ACYPI30533	3.4166	5.04383	1.96261	2.56996	0.0101711	0.0417114	Male biased
ACYPI069764	6.73636	5.04383	1.66433	3.03055	0.00244112	0.0127853	Male biased
ACYPI45623	3.40701	5.04624	1.96883	2.56307	0.0103752	0.0423788	Male biased
ACYPI063246	6.74581	5.04635	1.77086	2.84966	0.00437661	0.0206282	Male biased
ACYPI061696	3.38917	5.04818	1.94536	2.59499	0.00945944	0.0393016	Male biased
ACYPI071246	66.8464	5.0484	0.678043	7.44555	9.65442e-14	2.88556e-12	Male biased
ACYPI45868	100.82	5.04862	0.658195	7.67039	1.71468e-14	5.47222e-13	Male biased
ACYPI25648	18.4978	5.04978	1.11017	4.54864	5.39939e-06	5.70555e-05	Male biased
ACYPI21030	100.537	5.0516	0.573338	8.81086	1.24189e-18	6.09573e-17	Male biased
ACYPI065494	3.41173	5.05161	1.91066	2.64391	0.00819535	0.0348919	Male biased
ACYPI003137	314.019	5.0518	0.34637	14.585	3.50041e-48	9.10369e-46	Male biased
ACYPI30245	3.48638	5.07122	1.96822	2.57655	0.00997906	0.0410203	Male biased
ACYPI55437	3.46496	5.07193	1.91569	2.64758	0.00810707	0.03459	Male biased
ACYPI071702	7.00515	5.07276	1.5665	3.23827	0.00120255	0.00701523	Male biased
ACYPI32591	13.9573	5.07314	1.53448	3.3061	0.000946042	0.00570407	Male biased
ACYPI061415	3.48037	5.07365	1.90935	2.65727	0.0078776	0.0338931	Male biased
ACYPI40211	43.3942	5.07371	0.797793	6.35968	2.02174e-10	4.08213e-09	Male biased
ACYPI083765	6.8805	5.07543	1.85095	2.74207	0.0061053	0.0274754	Male biased
ACYPI081313	13.5547	5.07695	1.28002	3.96629	7.30003e-05	0.000595241	Male biased
ACYPI008961	6.92997	5.0787	1.57296	3.22875	0.00124332	0.00722644	Male biased
ACYPI007673	39.1515	5.0799	0.908394	5.59217	2.24245e-08	3.5458e-07	Male biased
ACYPI25192	73.4851	5.0888	0.830685	6.12603	9.00982e-10	1.70463e-08	Male biased
ACYPI32939	13.8545	5.09028	1.39278	3.65477	0.000257413	0.00182929	Male biased
ACYPI005185	3.4932	5.09253	1.93672	2.62946	0.00855196	0.0361081	Male biased
ACYPI003332	65.596	5.09326	1.71912	2.96272	0.00304938	0.0153349	Male biased
ACYPI080841	3.50502	5.09336	2.00324	2.54256	0.0110043	0.0444896	Male biased
ACYPI22503	68.9999	5.09389	0.659777	7.72062	1.15766e-14	3.78169e-13	Male biased
ACYPI31141	3.50617	5.0976	1.98709	2.56536	0.0103068	0.0421588	Male biased
ACYPI084132	3.51333	5.09964	1.93451	2.63614	0.00838562	0.0355435	Male biased
ACYPI060741	3.52873	5.10179	1.88375	2.70832	0.00676241	0.0299074	Male biased
ACYPI085999	3.55129	5.1047	1.89037	2.70037	0.00692627	0.0304466	Male biased
ACYPI23821	736.748	5.10832	0.442058	11.5558	6.90288e-31	7.20255e-29	Male biased
ACYPI36985	13.8326	5.10999	1.26857	4.02813	5.62218e-05	0.00047054	Male biased
ACYPI51805	51.6184	5.11112	0.735088	6.95307	3.57414e-12	8.88436e-11	Male biased
ACYPI20951	181.328	5.11479	0.769182	6.64964	2.93807e-11	6.53843e-10	Male biased
ACYPI067553	78.9929	5.11515	0.553912	9.23459	2.59278e-20	1.42972e-18	Male biased
ACYPI28903	158.639	5.11552	0.465227	10.9957	4.00572e-28	3.42155e-26	Male biased
ACYPI070001	3.55582	5.11646	2.01316	2.54151	0.0110375	0.0445929	Male biased
ACYPI070646	3.58081	5.11688	1.91578	2.67091	0.00756461	0.0327161	Male biased
ACYPI060277	3.55939	5.11798	1.93071	2.65083	0.00802949	0.0343853	Male biased
ACYPI21062	3.56655	5.11941	1.92691	2.65679	0.00788884	0.0339331	Male biased
ACYPI008321	3.58196	5.12139	1.86886	2.74038	0.00613677	0.0275672	Male biased
ACYPI083536	13.4322	5.12178	1.3118	3.9044	9.44595e-05	0.000747483	Male biased
ACYPI083556	3.59851	5.12765	1.86905	2.74345	0.00607978	0.0273959	Male biased
ACYPI48070	50.1556	5.13091	0.839146	6.11445	9.68933e-10	1.82329e-08	Male biased
ACYPI34543	34.1305	5.13105	1.28387	3.99656	6.42685e-05	0.000528994	Male biased
ACYPI086897	3.61864	5.1345	1.86945	2.74654	0.00602277	0.0271742	Male biased
ACYPI080108	27.1891	5.13978	0.919981	5.58683	2.31248e-08	3.64001e-07	Male biased
ACYPI008524	956.927	5.1403	1.33255	3.85747	0.000114565	0.000885668	Male biased
ACYPI082043	3.61134	5.143	2.06095	2.49545	0.0125797	0.049779	Male biased
ACYPI080206	148.709	5.14481	0.51178	10.0528	8.93145e-24	6.20042e-22	Male biased
ACYPI066680	32.7698	5.14633	0.885442	5.81216	6.16734e-09	1.04743e-07	Male biased
ACYPI41321	7.29945	5.14844	1.53052	3.36384	0.000768653	0.00474957	Male biased
ACYPI21863	3.65288	5.15143	1.88393	2.7344	0.00624931	0.0279934	Male biased
ACYPI084776	55.2349	5.15296	0.721299	7.144	9.06502e-13	2.42267e-11	Male biased
ACYPI002396	7.28972	5.15727	1.5567	3.31295	0.000923162	0.00557964	Male biased
ACYPI062550	3.66943	5.15762	1.86856	2.76022	0.00577631	0.026232	Male biased
ACYPI26688	19.9364	5.16147	1.11361	4.63492	3.57076e-06	3.9157e-05	Male biased
ACYPI47387	68.6778	5.16277	0.59921	8.61596	6.93565e-18	3.11479e-16	Male biased
ACYPI23822	58.999	5.16404	0.757653	6.81584	9.37142e-12	2.23083e-10	Male biased
ACYPI083094	36.9477	5.16432	0.933659	5.53127	3.17912e-08	4.89365e-07	Male biased
ACYPI087725	3.72881	5.16502	2.05767	2.51013	0.0120686	0.0481557	Male biased
ACYPI004511	47.0325	5.16617	0.864357	5.9769	2.27423e-09	4.10233e-08	Male biased
ACYPI088792	40.4613	5.16748	0.802123	6.44225	1.17717e-10	2.47135e-09	Male biased
ACYPI085281	3.68713	5.16778	1.91659	2.69634	0.0070107	0.0307556	Male biased
ACYPI006538	786.672	5.1704	0.301455	17.1515	6.12737e-66	3.6817e-63	Male biased
ACYPI003538	147.75	5.17388	0.640685	8.07555	6.71756e-16	2.5227e-14	Male biased
ACYPI29568	14.5097	5.17856	1.28944	4.01615	5.9157e-05	0.000492269	Male biased
ACYPI072090	26.8899	5.18268	0.965062	5.37031	7.8603e-08	1.14904e-06	Male biased
ACYPI001312	20.706	5.1834	1.07292	4.8311	1.35782e-06	1.61502e-05	Male biased
ACYPI071209	144.506	5.18342	0.606204	8.55062	1.22427e-17	5.37354e-16	Male biased
ACYPI29440	3.72962	5.18444	1.93371	2.68108	0.00733841	0.031944	Male biased
ACYPI29818	3.7486	5.18721	1.92636	2.69275	0.00708647	0.0310256	Male biased
ACYPI005169	3.75218	5.18792	1.85905	2.79063	0.00526048	0.0242049	Male biased
ACYPI084695	3.73076	5.18813	1.95433	2.65469	0.00793819	0.0341033	Male biased
ACYPI26916	60.1376	5.189	0.738129	7.02994	2.06616e-12	5.30234e-11	Male biased
ACYPI085322	3.76272	5.19626	1.96285	2.64731	0.00811354	0.0346007	Male biased
ACYPI000047	3.76272	5.19626	1.96285	2.64731	0.00811354	0.0346007	Male biased
ACYPI005248	199.593	5.19944	0.458384	11.343	8.03585e-30	8.0474e-28	Male biased
ACYPI063206	7.59127	5.19948	1.59123	3.26759	0.00108467	0.00643964	Male biased
ACYPI087084	3.76386	5.20006	1.95847	2.65517	0.0079269	0.0340716	Male biased
ACYPI083585	3.7746	5.20207	1.9753	2.63356	0.00844942	0.0357617	Male biased
ACYPI089412	571.247	5.20249	0.488214	10.6562	1.63155e-26	1.26355e-24	Male biased
ACYPI49985	49.6302	5.20758	0.715081	7.2825	3.27688e-13	9.23941e-12	Male biased
ACYPI068289	7.6682	5.21191	1.5096	3.45252	0.000555381	0.00356374	Male biased
ACYPI081040	3.80412	5.21426	1.8735	2.78317	0.00538308	0.0246713	Male biased
ACYPI36494	3.8077	5.21457	1.90725	2.73407	0.00625564	0.0280001	Male biased
ACYPI010122	3.8077	5.21457	1.90725	2.73407	0.00625564	0.0280001	Male biased
ACYPI083856	3.80642	5.21881	2.07815	2.51127	0.0120298	0.0480227	Male biased
ACYPI46288	410.814	5.21935	0.349985	14.9131	2.71002e-50	7.61647e-48	Male biased
ACYPI080851	649.223	5.22218	0.388888	13.4285	4.11821e-41	8.15452e-39	Male biased
ACYPI23795	585.681	5.22494	0.419308	12.4609	1.22038e-35	1.71493e-33	Male biased
ACYPI43494	13.5631	5.22809	1.84998	2.82602	0.00471302	0.0220173	Male biased
ACYPI27486	29.2039	5.23429	1.05266	4.97243	6.61182e-07	8.30649e-06	Male biased
ACYPI088183	13.8784	5.2354	1.48029	3.53673	0.000405116	0.00273292	Male biased
ACYPI26002	14.8291	5.23603	1.83554	2.85258	0.00433655	0.0204836	Male biased
ACYPI061192	3.88816	5.23631	1.9544	2.67924	0.00737889	0.0320801	Male biased
ACYPI47506	3.85606	5.2377	1.99489	2.62555	0.00865082	0.0364325	Male biased
ACYPI46047	43.0463	5.23781	0.766631	6.83225	8.35923e-12	2.01187e-10	Male biased
ACYPI086410	3.91902	5.24585	2.06547	2.53978	0.0110922	0.0447633	Male biased
ACYPI38984	71.4828	5.25013	0.665347	7.89081	3.00222e-15	1.04837e-13	Male biased
ACYPI39367	3.89031	5.25093	2.0994	2.50116	0.0123789	0.0492245	Male biased
ACYPI002844	14.0806	5.25148	1.30975	4.00953	6.08409e-05	0.000504115	Male biased
ACYPI25629	3.91639	5.25358	1.97422	2.66109	0.00778884	0.0335526	Male biased
ACYPI082859	3.90815	5.25377	1.8739	2.80366	0.00505262	0.0233781	Male biased
ACYPI084300	7.7881	5.25474	1.56644	3.35457	0.000794878	0.00489253	Male biased
ACYPI34389	3.97111	5.25953	1.9453	2.7037	0.00685712	0.0302341	Male biased
ACYPI34270	38.0387	5.26122	0.843538	6.23708	4.45811e-10	8.64062e-09	Male biased
ACYPI067682	3.94368	5.2621	1.82431	2.88443	0.00392124	0.018831	Male biased
ACYPI51653	28.4731	5.26641	0.95333	5.52423	3.3094e-08	5.0718e-07	Male biased
ACYPI073684	3.94597	5.26817	1.98783	2.65021	0.00804418	0.0344068	Male biased
ACYPI088235	241.318	5.26857	0.45732	11.5205	1.03994e-30	1.06594e-28	Male biased
ACYPI22504	245.281	5.26887	0.52814	9.97627	1.9361e-23	1.29259e-21	Male biased
ACYPI083701	7.97326	5.26947	1.63977	3.21353	0.00131112	0.0075425	Male biased
ACYPI24657	3.95422	5.27004	1.89049	2.78766	0.00530898	0.0243845	Male biased
ACYPI085005	3.96137	5.27164	1.85792	2.83738	0.00454851	0.0213288	Male biased
ACYPI060961	56.2021	5.27212	0.839526	6.27988	3.38831e-10	6.6488e-09	Male biased
ACYPI088877	7.96352	5.27339	1.57306	3.35231	0.000801398	0.00492744	Male biased
ACYPI35918	22.0122	5.27472	1.07428	4.91002	9.10667e-07	1.11986e-05	Male biased
ACYPI084351	3.99333	5.27907	1.82021	2.90025	0.00372868	0.0180629	Male biased
ACYPI086594	367.876	5.28461	0.556221	9.50091	2.0807e-21	1.22903e-19	Male biased
ACYPI25972	633.46	5.28579	0.345498	15.299	7.75933e-53	2.60012e-50	Male biased
ACYPI085648	14.6148	5.29111	1.23343	4.28976	1.78868e-05	0.000167569	Male biased
ACYPI064217	4.04412	5.29993	1.8219	2.90901	0.00362574	0.0176525	Male biased
ACYPI081908	8.10051	5.30472	1.52879	3.46989	0.000520672	0.00338534	Male biased
ACYPI43962	540.466	5.30786	0.333356	15.9225	4.42504e-57	1.88064e-54	Male biased
ACYPI30210	22.0511	5.30792	1.08964	4.87126	1.10886e-06	1.33808e-05	Male biased
ACYPI000198	4.06297	5.31191	1.91297	2.77678	0.00548995	0.0250819	Male biased
ACYPI39850	8.18832	5.31232	1.50747	3.52399	0.000425104	0.00285121	Male biased
ACYPI085224	4.08195	5.31524	1.84946	2.87395	0.00405374	0.0193739	Male biased
ACYPI003131	4.11633	5.31905	1.80343	2.94941	0.00318381	0.015878	Male biased
ACYPI066019	1325.11	5.31906	0.370079	14.3728	7.67131e-47	1.88271e-44	Male biased
ACYPI003274	156.973	5.3198	0.491672	10.8198	2.77356e-27	2.22716e-25	Male biased
ACYPI064487	4.0985	5.32087	1.83508	2.89952	0.00373732	0.0180896	Male biased
ACYPI086515	4.14491	5.3218	1.97884	2.68936	0.00715902	0.0312801	Male biased
ACYPI41733	29.2675	5.32183	1.04412	5.09695	3.45171e-07	4.53932e-06	Male biased
ACYPI22963	4.13403	5.32859	1.79784	2.96389	0.0030378	0.0152811	Male biased
ACYPI20447	4.14943	5.33007	1.82111	2.92682	0.00342447	0.0168658	Male biased
ACYPI080359	1650.74	5.33188	0.293858	18.1444	1.42093e-73	1.17904e-70	Male biased
ACYPI083015	4.14099	5.33532	1.90681	2.79804	0.00514139	0.0237384	Male biased
ACYPI46812	67.4571	5.33886	0.907683	5.88186	4.05688e-09	7.06911e-08	Male biased
ACYPI44086	229.646	5.34003	0.482197	11.0744	1.67038e-28	1.47748e-26	Male biased
ACYPI002927	197.942	5.34303	0.666995	8.01061	1.14144e-15	4.18727e-14	Male biased
ACYPI38138	250.557	5.34413	0.485828	11	3.8195e-28	3.27856e-26	Male biased
ACYPI35582	4.21225	5.34624	1.91394	2.79331	0.00521711	0.0240307	Male biased
ACYPI31876	22.6357	5.35088	1.095	4.88665	1.02568e-06	1.24895e-05	Male biased
ACYPI35305	31.4868	5.35314	0.943451	5.67399	1.39507e-08	2.25711e-07	Male biased
ACYPI40744	8.4496	5.35888	1.52694	3.50956	0.000448847	0.00298176	Male biased
ACYPI21235	4.21549	5.36246	1.8261	2.93657	0.00331868	0.0164191	Male biased
ACYPI084325	24.7395	5.36445	1.0665	5.02994	4.9064e-07	6.28171e-06	Male biased
ACYPI087729	4.23805	5.36532	1.7961	2.98721	0.0028154	0.0143782	Male biased
ACYPI54997	4.25818	5.37109	1.83721	2.92351	0.00346109	0.0170125	Male biased
ACYPI087621	23.6152	5.37367	1.10886	4.84611	1.25905e-06	1.50576e-05	Male biased
ACYPI083699	4.25575	5.37411	1.83739	2.92486	0.00344614	0.016963	Male biased
ACYPI35791	24.8437	5.37489	1.05036	5.1172	3.10104e-07	4.11544e-06	Male biased
ACYPI005944	4.29615	5.37571	1.84146	2.91926	0.00350863	0.0171784	Male biased
ACYPI083204	123.514	5.37703	0.551037	9.75802	1.70445e-22	1.08e-20	Male biased
ACYPI32430	71.2526	5.38272	0.688145	7.82207	5.19618e-15	1.77885e-13	Male biased
ACYPI003026	4319.59	5.38385	0.489022	11.0094	3.44224e-28	2.98413e-26	Male biased
ACYPI28764	4.30067	5.38579	1.81551	2.96654	0.00301175	0.0151675	Male biased
ACYPI004060	4.29108	5.38592	2.02954	2.65376	0.00795993	0.0341546	Male biased
ACYPI083986	16.3391	5.38883	1.78346	3.02156	0.00251474	0.0131078	Male biased
ACYPI062143	4.32796	5.39276	1.82746	2.95096	0.00316791	0.0158169	Male biased
ACYPI080574	4.32195	5.39545	1.78491	3.02282	0.00250433	0.0130653	Male biased
ACYPI085572	55.6394	5.3971	0.790031	6.83151	8.40273e-12	2.01939e-10	Male biased
ACYPI089324	4.33492	5.39996	1.8026	2.99565	0.00273858	0.0140808	Male biased
ACYPI070448	4.33607	5.40345	1.81658	2.97451	0.00293455	0.0148658	Male biased
ACYPI38792	8.60521	5.40405	1.80069	3.00109	0.00269011	0.0138807	Male biased
ACYPI060421	54.6507	5.40478	0.784107	6.8929	5.46648e-12	1.33036e-10	Male biased
ACYPI49361	4.38606	5.4049	1.95098	2.77035	0.00559964	0.0255228	Male biased
ACYPI30390	288.993	5.40677	0.409614	13.1997	8.81092e-40	1.61611e-37	Male biased
ACYPI007873	4.34904	5.40753	1.85767	2.91092	0.00360366	0.0175696	Male biased
ACYPI20687	4.34904	5.40753	1.85767	2.91092	0.00360366	0.0175696	Male biased
ACYPI067195	4.38119	5.40905	1.84916	2.92513	0.0034431	0.0169528	Male biased
ACYPI063454	626.32	5.41014	0.327475	16.5208	2.60042e-61	1.33271e-58	Male biased
ACYPI23703	15.6102	5.41198	1.50952	3.58524	0.000336763	0.00231392	Male biased
ACYPI067746	4.39416	5.41332	1.77009	3.05821	0.00222662	0.0117929	Male biased
ACYPI069385	8.77147	5.41408	1.53065	3.53712	0.000404516	0.00273099	Male biased
ACYPI082369	4.39531	5.41708	1.80604	2.99942	0.00270492	0.0139365	Male biased
ACYPI56633	8.7079	5.41777	1.49761	3.61762	0.000297325	0.0020762	Male biased
ACYPI060686	4.41429	5.41914	1.79976	3.01104	0.00260353	0.0135	Male biased
ACYPI30911	4.3951	5.42124	1.97764	2.74126	0.00612035	0.0275124	Male biased
ACYPI072911	23.4093	5.42136	1.24877	4.34137	1.41599e-05	0.000135346	Male biased
ACYPI081885	4.41186	5.42223	1.78809	3.03241	0.00242608	0.0127333	Male biased
ACYPI36068	4.44867	5.42359	1.8467	2.93691	0.00331503	0.0164057	Male biased
ACYPI067504	24.0234	5.42957	1.07423	5.05437	4.31815e-07	5.5965e-06	Male biased
ACYPI085834	4.47725	5.43026	2.0939	2.59337	0.00950413	0.0394086	Male biased
ACYPI073844	4.46036	5.43379	1.7799	3.05286	0.00226673	0.0119799	Male biased
ACYPI081669	4.42583	5.43618	2.00918	2.70567	0.00681672	0.0300788	Male biased
ACYPI43161	8.88649	5.44108	1.82216	2.98606	0.00282595	0.0144109	Male biased
ACYPI28835	65.5112	5.44109	0.662305	8.21539	2.11476e-16	8.28082e-15	Male biased
ACYPI51494	4.51602	5.44691	1.81266	3.00493	0.00265641	0.0137312	Male biased
ACYPI43411	4.49818	5.44804	1.7664	3.08425	0.00204064	0.0109781	Male biased
ACYPI52730	4.48035	5.44902	1.8484	2.94797	0.00319866	0.0159384	Male biased
ACYPI23849	4.48859	5.44993	1.80102	3.02603	0.0024779	0.0129429	Male biased
ACYPI34988	4.49217	5.4507	1.76581	3.0868	0.00202325	0.0108913	Male biased
ACYPI29077	4.48616	5.45223	1.84967	2.94768	0.0032017	0.015942	Male biased
ACYPI070175	4.48616	5.45223	1.84967	2.94768	0.0032017	0.015942	Male biased
ACYPI31894	4.47663	5.45278	2.08877	2.61052	0.00904034	0.0378764	Male biased
ACYPI005573	448.875	5.4598	0.528907	10.3228	5.55785e-25	4.06914e-23	Male biased
ACYPI065488	4.53844	5.45983	1.92731	2.83288	0.00461311	0.0216026	Male biased
ACYPI001831	4.56925	5.46267	1.81641	3.0074	0.00263497	0.0136366	Male biased
ACYPI38770	50.8723	5.46563	0.763177	7.16168	7.96931e-13	2.14962e-11	Male biased
ACYPI085401	352.899	5.46837	0.408973	13.371	8.93467e-41	1.72985e-38	Male biased
ACYPI087787	4.60235	5.47335	1.85616	2.94875	0.00319061	0.0159029	Male biased
ACYPI56322	48.4667	5.47564	0.930319	5.88577	3.96212e-09	6.92476e-08	Male biased
ACYPI069693	9.15778	5.4762	1.50387	3.64141	0.00027115	0.00191364	Male biased
ACYPI24964	4.60579	5.4826	1.87231	2.92825	0.00340871	0.0168008	Male biased
ACYPI080636	9.09717	5.4843	1.51321	3.62427	0.000289778	0.00202949	Male biased
ACYPI54064	4.59018	5.48591	1.83425	2.99082	0.00278226	0.0142465	Male biased
ACYPI50138	68.2258	5.48744	0.674446	8.13622	4.07795e-16	1.57209e-14	Male biased
ACYPI32913	188.485	5.49067	0.694653	7.90419	2.69678e-15	9.455e-14	Male biased
ACYPI30466	247.894	5.49073	0.471238	11.6517	2.24874e-31	2.41878e-29	Male biased
ACYPI009871	4.65429	5.49347	1.75513	3.12995	0.00174837	0.00962264	Male biased
ACYPI062549	238.96	5.49427	0.576498	9.53042	1.56641e-21	9.37961e-20	Male biased
ACYPI25215	296.793	5.49429	0.614561	8.94019	3.88505e-19	1.96526e-17	Male biased
ACYPI064138	26.1557	5.49507	1.03178	5.3258	1.00511e-07	1.44228e-06	Male biased
ACYPI40307	170.096	5.49671	0.499122	11.0128	3.31715e-28	2.89007e-26	Male biased
ACYPI000908	77.0107	5.49696	0.66735	8.237	1.76579e-16	7.00885e-15	Male biased
ACYPI072947	49.1628	5.49892	0.949824	5.78941	7.06347e-09	1.18919e-07	Male biased
ACYPI27732	4.64341	5.50156	1.79462	3.06558	0.00217247	0.0115409	Male biased
ACYPI089414	68.3717	5.50498	0.69247	7.94977	1.86852e-15	6.6719e-14	Male biased
ACYPI46999	4.64685	5.50664	2.0217	2.72377	0.00645419	0.0287192	Male biased
ACYPI081396	4.67894	5.50861	1.77091	3.1106	0.00186706	0.0101731	Male biased
ACYPI001313	25.2804	5.51161	1.04769	5.26072	1.43491e-07	2.01153e-06	Male biased
ACYPI005137	78.7661	5.51505	0.778602	7.08326	1.40799e-12	3.68381e-11	Male biased
ACYPI001383	4.69779	5.51977	1.79312	3.0783	0.00208184	0.0111635	Male biased
ACYPI082819	4.7036	5.52022	2.00602	2.75182	0.00592646	0.0268059	Male biased
ACYPI27384	4.72035	5.52263	1.76429	3.13023	0.0017467	0.00962118	Male biased
ACYPI069359	43.888	5.52584	0.830146	6.65647	2.80488e-11	6.25802e-10	Male biased
ACYPI069277	4.75588	5.52927	1.7372	3.18287	0.00145821	0.0082659	Male biased
ACYPI44111	19.2411	5.53014	1.63837	3.37539	0.000737118	0.0045807	Male biased
ACYPI008264	4.73676	5.53329	1.94713	2.84176	0.00448649	0.0210606	Male biased
ACYPI082035	4.74744	5.53413	1.78429	3.10158	0.00192493	0.0104525	Male biased
ACYPI40899	4.79141	5.53574	1.73848	3.18424	0.00145137	0.00822979	Male biased
ACYPI061011	24.8355	5.53684	1.65748	3.34051	0.000836236	0.00511098	Male biased
ACYPI33638	4.78898	5.53869	1.72611	3.20877	0.00133303	0.00764675	Male biased
ACYPI064182	332.445	5.5431	0.395077	14.0304	1.01515e-44	2.32749e-42	Male biased
ACYPI081865	4.78053	5.54352	1.78675	3.10257	0.0019185	0.010424	Male biased
ACYPI060187	4.7781	5.54476	1.87158	2.96261	0.00305039	0.0153356	Male biased
ACYPI072299	4.8185	5.54767	1.76213	3.14827	0.00164239	0.00912876	Male biased
ACYPI53179	4.78999	5.54823	1.94756	2.84881	0.00438835	0.0206667	Male biased
ACYPI081147	33.7257	5.55421	1.29946	4.27425	1.91781e-05	0.000178609	Male biased
ACYPI083572	4.88017	5.55764	1.78208	3.11863	0.00181697	0.00993742	Male biased
ACYPI071241	4.88375	5.55847	1.79758	3.09219	0.00198683	0.0107286	Male biased
ACYPI52455	4.82423	5.55898	2.02713	2.74229	0.00610116	0.0274639	Male biased
ACYPI066562	9.58015	5.56097	1.54299	3.60403	0.000313324	0.00217239	Male biased
ACYPI062388	87.9503	5.56304	0.738435	7.53355	4.93798e-14	1.51754e-12	Male biased
ACYPI082424	4.8693	5.56494	1.74625	3.1868	0.00143856	0.00817297	Male biased
ACYPI087172	4.84903	5.5669	1.86588	2.98353	0.00284945	0.014504	Male biased
ACYPI21154	9.70923	5.5717	1.77292	3.14266	0.00167418	0.00928769	Male biased
ACYPI066021	4.88571	5.57753	1.81593	3.07144	0.00213029	0.0113587	Male biased
ACYPI069534	4.92367	5.58263	1.7198	3.2461	0.00116999	0.00685711	Male biased
ACYPI071356	4.96164	5.58606	1.73224	3.22476	0.00126078	0.00731179	Male biased
ACYPI004720	9.78455	5.58846	2.0883	2.67609	0.00744875	0.0323194	Male biased
ACYPI066689	4.9211	5.58909	1.98514	2.81546	0.00487075	0.0226328	Male biased
ACYPI088546	47.9526	5.58955	0.923242	6.05427	1.41057e-09	2.59275e-08	Male biased
ACYPI50222	4.94366	5.59421	1.87685	2.98063	0.00287652	0.0146217	Male biased
ACYPI004495	65.5615	5.59664	0.728931	7.67787	1.61761e-14	5.18139e-13	Male biased
ACYPI008119	167.207	5.59688	0.589295	9.49758	2.14822e-21	1.26462e-19	Male biased
ACYPI080686	4.95548	5.59696	1.77518	3.15289	0.0016166	0.00901129	Male biased
ACYPI086862	4.98028	5.60096	1.88501	2.97131	0.00296529	0.0149856	Male biased
ACYPI50290	5.03141	5.60484	1.74072	3.21984	0.0012826	0.0074078	Male biased
ACYPI20194	9.90777	5.60641	1.47486	3.80131	0.000143935	0.00108153	Male biased
ACYPI065111	4.99797	5.60797	1.8878	2.97064	0.0029718	0.0150141	Male biased
ACYPI082017	37.5026	5.61259	0.932923	6.01613	1.78633e-09	3.25593e-08	Male biased
ACYPI083632	5.03952	5.61412	1.76394	3.18272	0.00145899	0.00826761	Male biased
ACYPI065966	5.00857	5.61449	2.00593	2.79894	0.00512706	0.0236785	Male biased
ACYPI27012	5.07863	5.62106	1.75234	3.20774	0.00133784	0.00766837	Male biased
ACYPI072995	18.7789	5.62191	1.19624	4.69966	2.60596e-06	2.93909e-05	Male biased
ACYPI070587	5.05478	5.62391	1.77341	3.17124	0.00151789	0.00854577	Male biased
ACYPI47086	5.0464	5.62444	2.13714	2.63176	0.00849449	0.0359002	Male biased
ACYPI45590	5.05593	5.62636	1.80009	3.12561	0.00177439	0.00974057	Male biased
ACYPI46417	5.12375	5.62664	1.78339	3.15502	0.00160488	0.00896318	Male biased
ACYPI085430	149.83	5.62745	0.628594	8.95244	3.47703e-19	1.77156e-17	Male biased
ACYPI42847	5.0845	5.62764	1.74233	3.22996	0.00123808	0.00719841	Male biased
ACYPI43223	5.0795	5.63444	2.06213	2.73234	0.00628853	0.0281041	Male biased
ACYPI44395	5.15929	5.63562	1.8846	2.99036	0.00278647	0.0142597	Male biased
ACYPI088367	29.5274	5.63768	1.0263	5.4932	3.94709e-08	6.00158e-07	Male biased
ACYPI063231	5.18786	5.64269	2.10373	2.68223	0.00731341	0.031859	Male biased
ACYPI006819	10.1418	5.64277	1.5045	3.75059	0.000176421	0.00130481	Male biased
ACYPI000160	1092.22	5.64364	1.07814	5.2346	1.65343e-07	2.29937e-06	Male biased
ACYPI39538	5.11618	5.64412	2.06024	2.73955	0.00615239	0.027616	Male biased
ACYPI44907	5.17684	5.6488	1.83613	3.07647	0.00209467	0.0112168	Male biased
ACYPI067106	5.16367	5.64924	1.70443	3.31445	0.000918251	0.00555574	Male biased
ACYPI28508	5.15766	5.651	1.76161	3.20786	0.00133726	0.00766758	Male biased
ACYPI088044	48.4975	5.65383	0.787794	7.17678	7.13714e-13	1.92813e-11	Male biased
ACYPI44881	46.7915	5.65798	0.83663	6.76282	1.35333e-11	3.15687e-10	Male biased
ACYPI084904	5.17893	5.65908	1.73178	3.26778	0.00108395	0.00643755	Male biased
ACYPI36105	75.3047	5.66019	0.669501	8.45434	2.80675e-17	1.1785e-15	Male biased
ACYPI008323	5.18832	5.66126	1.82766	3.09755	0.00195126	0.0105592	Male biased
ACYPI41976	38.9568	5.66313	0.911923	6.2101	5.29513e-10	1.02292e-08	Male biased
ACYPI066234	10.4005	5.66487	1.72617	3.28175	0.00103164	0.0061647	Male biased
ACYPI53332	18.2447	5.66644	1.7587	3.22194	0.00127324	0.00736265	Male biased
ACYPI087516	28.1451	5.67517	1.08452	5.2329	1.66867e-07	2.31871e-06	Male biased
ACYPI081510	5.25682	5.68204	1.932	2.94101	0.00327145	0.0162315	Male biased
ACYPI064946	5.30653	5.69623	2.00975	2.83429	0.00459269	0.0215186	Male biased
ACYPI007304	10.6197	5.703	1.48468	3.84122	0.000122423	0.000938508	Male biased
ACYPI067792	5.34787	5.70815	1.83928	3.10347	0.00191266	0.0103955	Male biased
ACYPI083282	5.35388	5.70821	1.74286	3.2752	0.00105586	0.00628791	Male biased
ACYPI53099	5.38827	5.71185	1.68013	3.39966	0.000674708	0.00423363	Male biased
ACYPI46605	5.37158	5.71421	1.79277	3.18737	0.00143572	0.00816228	Male biased
ACYPI080901	5.38942	5.71478	1.69556	3.37043	0.000750508	0.00465064	Male biased
ACYPI46726	19.3766	5.71716	1.32836	4.30392	1.67803e-05	0.000158052	Male biased
ACYPI063274	10.6727	5.71814	1.88655	3.03101	0.00243741	0.0127773	Male biased
ACYPI007677	78.3601	5.72038	0.668931	8.55153	1.21464e-17	5.34473e-16	Male biased
ACYPI42027	5.40941	5.72396	1.89067	3.02748	0.00246605	0.0128964	Male biased
ACYPI24556	5.47703	5.7304	1.68151	3.4079	0.00065466	0.00412499	Male biased
ACYPI086409	5.51614	5.73677	1.69858	3.3774	0.000731747	0.00455219	Male biased
ACYPI33165	5.47074	5.73908	2.23201	2.57126	0.010133	0.0415843	Male biased
ACYPI080336	30.221	5.74221	1.02804	5.58562	2.32874e-08	3.66149e-07	Male biased
ACYPI22037	182.02	5.7433	0.63547	9.03789	1.59728e-19	8.30825e-18	Male biased
ACYPI087045	5.50526	5.74364	1.69398	3.39062	0.00069735	0.00436157	Male biased
ACYPI010085	162.666	5.74375	0.721916	7.95626	1.77324e-15	6.35776e-14	Male biased
ACYPI087898	307.304	5.74611	0.515302	11.1509	7.08493e-29	6.42994e-27	Male biased
ACYPI068213	5.49215	5.74628	1.78923	3.2116	0.00132	0.00758608	Male biased
ACYPI062889	19.9208	5.74761	1.23608	4.64989	3.32113e-06	3.66967e-05	Male biased
ACYPI008838	839.878	5.74924	0.305631	18.8111	6.13101e-79	6.67705e-76	Male biased
ACYPI33499	10.9304	5.75314	1.86623	3.08276	0.00205094	0.011024	Male biased
ACYPI56808	11.046	5.75445	1.45747	3.94826	7.87228e-05	0.000635361	Male biased
ACYPI41966	133.15	5.75513	0.678142	8.48661	2.12757e-17	9.06428e-16	Male biased
ACYPI070092	5.5335	5.75513	1.78888	3.21717	0.0012946	0.00746077	Male biased
ACYPI085301	69.6746	5.75711	0.70805	8.13093	4.25994e-16	1.63501e-14	Male biased
ACYPI54842	5.5668	5.75981	1.72354	3.34186	0.000832205	0.00508991	Male biased
ACYPI48193	5.56065	5.7651	1.90471	3.02676	0.00247193	0.0129195	Male biased
ACYPI26530	5.59274	5.76732	1.67724	3.43859	0.000584759	0.00373239	Male biased
ACYPI21221	5.63428	5.77075	1.66435	3.46727	0.000525772	0.00340883	Male biased
ACYPI082451	5.61287	5.77183	1.66581	3.46488	0.000530473	0.00343241	Male biased
ACYPI41853	11.1052	5.77393	1.48778	3.88089	0.000104076	0.000819113	Male biased
ACYPI086569	11.1234	5.77789	1.47128	3.92713	8.59667e-05	0.000687307	Male biased
ACYPI22160	5.63157	5.7829	1.96613	2.94125	0.00326887	0.0162233	Male biased
ACYPI062458	11.2402	5.78725	1.42656	4.05679	4.97524e-05	0.000421662	Male biased
ACYPI39130	5.66596	5.79041	1.77015	3.27114	0.00107113	0.00637012	Male biased
ACYPI27655	5.68379	5.79091	1.67819	3.45069	0.000559156	0.00358341	Male biased
ACYPI060222	11.2745	5.79225	1.52101	3.80817	0.000140001	0.00105561	Male biased
ACYPI060712	5.74317	5.79365	1.69768	3.41268	0.000643274	0.00406299	Male biased
ACYPI087596	11.2876	5.7996	1.52056	3.81411	0.000136674	0.00103591	Male biased
ACYPI084396	5.73945	5.8008	1.6749	3.46337	0.000533458	0.00344916	Male biased
ACYPI086230	51.457	5.80565	0.834101	6.96037	3.39375e-12	8.44801e-11	Male biased
ACYPI21232	22.2836	5.80852	1.2762	4.55143	5.32829e-06	5.63725e-05	Male biased
ACYPI084427	5.74756	5.80889	1.68199	3.45357	0.000553211	0.00355667	Male biased
ACYPI064901	176.146	5.82012	0.604222	9.63243	5.8333e-22	3.57906e-20	Male biased
ACYPI37708	1148.32	5.82594	0.334865	17.3979	8.55976e-68	5.32692e-65	Male biased
ACYPI43938	5.81949	5.83012	2.01354	2.89546	0.00378606	0.0182647	Male biased
ACYPI000460	5.9267	5.83421	1.90244	3.06669	0.00216442	0.0115032	Male biased
ACYPI52918	5.8586	5.83822	1.9627	2.97458	0.00293386	0.0148658	Male biased
ACYPI070920	11.6789	5.84292	1.49641	3.90463	9.4368e-05	0.000747098	Male biased
ACYPI28538	5.88826	5.8434	1.67041	3.49817	0.000468455	0.0030838	Male biased
ACYPI088121	328.336	5.84417	0.448101	13.0421	7.0508e-39	1.20451e-36	Male biased
ACYPI28900	5.9144	5.84557	1.74362	3.35255	0.000800718	0.00492499	Male biased
ACYPI009838	5.90338	5.84867	2.2421	2.60857	0.00909203	0.0380472	Male biased
ACYPI061553	5.92359	5.85119	1.84435	3.17249	0.00151136	0.00852005	Male biased
ACYPI080137	5.94149	5.85529	1.66146	3.52419	0.000424782	0.00285014	Male biased
ACYPI43773	5.94507	5.8554	1.6955	3.45351	0.00055335	0.00355667	Male biased
ACYPI072612	5.9319	5.85569	1.72303	3.39849	0.000677598	0.00425023	Male biased
ACYPI086754	54.0873	5.85615	0.919612	6.36806	1.91431e-10	3.87869e-09	Male biased
ACYPI071007	11.8676	5.85796	1.64738	3.55592	0.00037666	0.0025558	Male biased
ACYPI47835	745.541	5.8596	0.309968	18.9039	1.06001e-79	1.23138e-76	Male biased
ACYPI56310	6.00202	5.86048	1.67822	3.49209	0.000479258	0.00314542	Male biased
ACYPI26334	5.97431	5.86568	2.29577	2.55499	0.0106189	0.0432325	Male biased
ACYPI072795	42.4243	5.86626	1.03401	5.67334	1.40042e-08	2.26366e-07	Male biased
ACYPI34960	5.99816	5.87081	1.91649	3.06331	0.00218901	0.011615	Male biased
ACYPI55743	5.991	5.87177	1.76579	3.32529	0.000883269	0.0053617	Male biased
ACYPI073572	11.9508	5.87395	1.41892	4.13972	3.47724e-05	0.00030509	Male biased
ACYPI005767	149.361	5.87457	0.579314	10.1406	3.64979e-24	2.54391e-22	Male biased
ACYPI49932	6.03835	5.87988	1.6687	3.52363	0.000425676	0.00285285	Male biased
ACYPI42302	6.09516	5.89206	1.6445	3.5829	0.000339806	0.00233115	Male biased
ACYPI003859	54.2446	5.89536	0.949922	6.20615	5.42996e-10	1.04665e-08	Male biased
ACYPI42384	6.13279	5.90366	1.81584	3.2512	0.00114918	0.00675587	Male biased
ACYPI003264	898.391	5.9044	0.359523	16.4229	1.31211e-60	6.17931e-58	Male biased
ACYPI20230	95.0583	5.90583	1.59083	3.71242	0.00020529	0.0014961	Male biased
ACYPI001715	6.18034	5.90818	1.62774	3.62969	0.000283763	0.00199217	Male biased
ACYPI066434	12.2201	5.91392	1.42216	4.15841	3.20467e-05	0.00028418	Male biased
ACYPI48565	6.18236	5.91456	2.35797	2.50833	0.0121303	0.0483352	Male biased
ACYPI007339	6.18236	5.91456	2.35797	2.50833	0.0121303	0.0483352	Male biased
ACYPI088688	6.22175	5.91875	1.65752	3.57084	0.00035584	0.00242681	Male biased
ACYPI23039	6.20134	5.92082	2.02739	2.92041	0.00349571	0.0171344	Male biased
ACYPI086983	6.2287	5.92376	1.64463	3.60188	0.000315929	0.00218802	Male biased
ACYPI32003	6.28881	5.93833	2.35463	2.52198	0.0116696	0.046767	Male biased
ACYPI060743	6.29963	5.94098	1.64391	3.61394	0.000301584	0.0021012	Male biased
ACYPI088981	6.29963	5.94098	1.64391	3.61394	0.000301584	0.0021012	Male biased
ACYPI067644	6.30321	5.94128	1.65136	3.59781	0.000320914	0.00221787	Male biased
ACYPI084125	33.8014	5.94373	1.08314	5.48749	4.07681e-08	6.19342e-07	Male biased
ACYPI063455	6.36016	5.94566	1.62312	3.66311	0.00024917	0.00177869	Male biased
ACYPI50323	1015.65	5.95092	0.393263	15.1322	9.93281e-52	3.0907e-49	Male biased
ACYPI082857	6.36002	5.95239	1.6943	3.51319	0.000442761	0.00295123	Male biased
ACYPI073827	6.39684	5.95328	1.63683	3.63708	0.000275748	0.00193981	Male biased
ACYPI20910	6.35758	5.95409	1.6993	3.50385	0.000458582	0.00303371	Male biased
ACYPI55761	6.39169	5.96409	1.98042	3.01153	0.00259939	0.0134885	Male biased
ACYPI089232	6.51154	5.97664	1.70689	3.50147	0.000462692	0.00305619	Male biased
ACYPI003132	116.993	5.97676	0.680924	8.77743	1.67258e-18	8.11831e-17	Male biased
ACYPI45212	6.47944	5.97779	1.63801	3.64942	0.000262837	0.00186177	Male biased
ACYPI087600	23.3256	5.97909	1.2127	4.93038	8.20701e-07	1.01784e-05	Male biased
ACYPI32221	6.48856	5.98687	1.93642	3.09172	0.00199003	0.0107357	Male biased
ACYPI001452	57.9888	5.98745	0.866951	6.90633	4.97355e-12	1.21378e-10	Male biased
ACYPI34722	6.50625	5.9886	2.21468	2.70404	0.00685013	0.030211	Male biased
ACYPI087875	6.50396	5.99066	1.81931	3.29283	0.000991842	0.00595139	Male biased
ACYPI071500	48.5567	5.99111	0.896937	6.67952	2.39731e-11	5.42508e-10	Male biased
ACYPI55933	107.855	5.99126	0.675956	8.86339	7.76206e-19	3.85339e-17	Male biased
ACYPI086697	6.59077	5.99597	1.6892	3.54958	0.000385842	0.00261505	Male biased
ACYPI23774	93.6178	5.99613	0.6773	8.853	8.51972e-19	4.2175e-17	Male biased
ACYPI085921	6.57273	6.00024	1.62149	3.70046	0.000215212	0.00155734	Male biased
ACYPI060617	92.9386	6.0017	0.770623	7.78812	6.80161e-15	2.29686e-13	Male biased
ACYPI087651	6.5703	6.00187	1.64935	3.63892	0.000273779	0.00192751	Male biased
ACYPI39364	6.5857	6.00296	1.65792	3.62077	0.000293727	0.00205385	Male biased
ACYPI088267	6.58685	6.00526	1.65142	3.63641	0.000276461	0.00194404	Male biased
ACYPI20577	6.60096	6.00967	1.70187	3.53121	0.000413666	0.00278521	Male biased
ACYPI088773	6.61056	6.00984	1.62008	3.70958	0.0002076	0.00150978	Male biased
ACYPI53994	6.60927	6.01277	1.6894	3.55912	0.000372106	0.00253135	Male biased
ACYPI49261	25.0252	6.01295	1.17083	5.13564	2.81178e-07	3.76887e-06	Male biased
ACYPI36441	6.61386	6.01329	2.08684	2.88154	0.00395742	0.0189967	Male biased
ACYPI21987	71.312	6.01406	0.800997	7.50822	5.99384e-14	1.82728e-12	Male biased
ACYPI005375	6.63865	6.01745	2.13974	2.81224	0.00491983	0.0228318	Male biased
ACYPI37288	36.501	6.01804	0.977186	6.15854	7.34197e-10	1.3921e-08	Male biased
ACYPI080197	13.2574	6.02302	1.40188	4.29638	1.73612e-05	0.000162907	Male biased
ACYPI53430	25.6802	6.02346	1.24613	4.83374	1.33994e-06	1.59593e-05	Male biased
ACYPI36576	6.66351	6.02481	1.99259	3.02361	0.00249782	0.0130352	Male biased
ACYPI008680	23.9857	6.02676	1.23568	4.8773	1.07548e-06	1.3014e-05	Male biased
ACYPI51768	6.71229	6.02815	1.60478	3.75638	0.000172392	0.00127772	Male biased
ACYPI083760	24.0149	6.03763	1.33095	4.53631	5.72461e-06	6.0055e-05	Male biased
ACYPI20574	25.0815	6.05234	1.20707	5.01406	5.3293e-07	6.77832e-06	Male biased
ACYPI36088	6.83845	6.06074	2.14807	2.82148	0.00478033	0.0222825	Male biased
ACYPI080592	6.86353	6.06257	1.61816	3.74659	0.000179252	0.00132238	Male biased
ACYPI20255	13.518	6.06277	1.45345	4.1713	3.02872e-05	0.0002712	Male biased
ACYPI41967	128.709	6.06345	1.7799	3.40661	0.000657741	0.00414058	Male biased
ACYPI53692	48.7819	6.06557	0.995654	6.09205	1.11472e-09	2.07815e-08	Male biased
ACYPI089139	6.90264	6.06765	1.59249	3.81016	0.000138876	0.00104895	Male biased
ACYPI50534	6.87155	6.06859	2.04027	2.9744	0.00293562	0.0148658	Male biased
ACYPI068814	6.88925	6.06994	2.3979	2.53136	0.0113621	0.0457131	Male biased
ACYPI002428	6.88452	6.06994	2.18657	2.77601	0.00550297	0.0251216	Male biased
ACYPI073223	6.87994	6.07063	1.68972	3.59268	0.000327292	0.00225596	Male biased
ACYPI068478	85.7013	6.07075	0.760642	7.98109	1.45051e-15	5.27666e-14	Male biased
[truncated: 680 more rows]
