# Supplementary material for: Male-Biased microRNA Discovery in the Pea Aphid
Source: Insects. 2021 Jun 8;12(6):533. doi: 10.3390/insects12060533 (PMC8228725; doi:10.3390/insects12060533)
Supplement: Supplementary file 1 [file insects-12-00533-s001.zip › supplementary_data/supplementary table/STable8.xlsx]

## Sheet: STable8
Supplementary Table 8: Possible targets of male-biased miRNAs
Gene ID	Base Mean	log2 Fold Change	lfcSE	Stat	p-value	padj	GO Annotation
ACYPI083206	6.95014	-3.56715	1.27572	-2.79619	0.00517085	0.0238302	transposition, DNA-mediated; nucleic acid binding; transposase activity
ACYPI067538	157.439	-2.44926	0.647963	-3.77994	0.000156865	0.00116911
ACYPI32931	594.517	-3.64683	1.15094	-3.16855	0.001532	0.00861686	DNA binding
ACYPI21657	2369.86	-2.71995	0.263941	-10.3051	6.67882e-25	4.82898e-23
ACYPI065144	69.0378	-4.31316	0.554421	-7.77958	7.27639e-15	2.4477e-13	integral component of membrane
ACYPI47132	7.77325	-6.57669	1.69587	-3.87807	0.000105289	0.000827171
ACYPI25023	34.7809	-4.20007	0.766101	-5.4824	4.19596e-08	6.35779e-07
ACYPI21890	95.9795	-4.72399	0.472999	-9.98731	1.73219e-23	1.1609e-21
ACYPI082602	27.0212	-2.25809	0.617029	-3.65961	0.000252598	0.00180095
ACYPI31408	1960.7	-2.79526	0.303565	-9.20813	3.31861e-20	1.82419e-18	cell cycle; metabolic process; transcription, DNA-templated; transport; integral component of membrane; transcriptional repressor complex; glucuronosyltransferase activity; nucleic acid binding; transferase activity, transferring hexosyl groups; zinc ion binding
